# Supplementary material for: Environmental sensing by mature B cells is controlled by the transcription factors PU.1 and SpiB
Source: Nat Commun. 2017 Nov 10;8:1426. doi: 10.1038/s41467-017-01605-1 (PMC5681560; doi:10.1038/s41467-017-01605-1)
Supplement: Supplementary file 4 — Supplementary Data [file 41467_2017_1605_MOESM4_ESM.xlsx]

## Sheet: PU.1
EntrezID	Symbol	PU.1 KO vs control	adj.P.Val	AveExpr
15007	H2-Q10	7.63123	9.92372e-05	0.560954
68616	Gdpd3	6.83087	0.0232062	0.191078			upregulated
15013	H2-Q2	6.74831	8.05839e-09	0.377258
435784	Rps15a-ps8	5.95727	0.000666811	2.16369			downregulated
15006	H2-Q1	5.72377	3.91853e-05	0.488935
667977	Gm8909	5.70277	9.12969e-09	1.91493
11931	Atp1b1	5.05024	4.73292e-08	4.74104
630499	H2-K2	4.7765	9.12969e-09	2.30544
66214	Rgcc	4.0707	0.000227401	0.344593
100047282	Gm20568	4.00846	2.54815e-05	5.49298
217410	Trib2	3.5222	6.32074e-05	4.06524
12487	Cd28	3.51083	0.000358422	0.711653
13723	Emb	3.48796	4.78482e-07	1.97761
17341	Bhlha15	3.475	0.000146577	0.85294
100042173	Rps15a-ps6	3.41577	0.0137634	4.32569
57765	Tbx21	3.28264	0.0203543	1.09449
19309	Pygm	3.17916	0.000103733	2.3774
29857	Mapk12	3.14221	0.00269216	1.88217
207728	Pde2a	3.11487	0.00106104	4.77715
16178	Il1r2	3.0239	0.00070856	0.0799397
192120	Bspry	2.97652	0.00162312	1.23656
209380	Gm4759	2.9203	0.00410539	0.457039
20555	Slfn1	2.91113	0.0286513	0.843616
230393	Focad	2.81091	8.33731e-05	2.15876
21809	Tgfb3	2.78753	0.0942008	0.38527
237847	Rtn4rl1	2.74301	0.0168006	0.135847
211770	Trib1	2.6789	0.0048322	1.70142
100043314	Tigit	2.66963	0.0158924	0.634921
17075	Epcam	2.62578	0.00070856	3.17047
100503190	Gm19585	2.59775	0.0157032	3.7188
14190	Fgl2	2.54361	0.000326432	1.42661
211666	Mgst2	2.53489	5.13586e-05	3.84172
68395	LOC68395	2.53043	2.78195e-06	4.41174
57248	Ly6i	2.48361	0.0431175	0.451137
243302	Gm4963	2.46394	0.127455	2.50162
620248	Gm6139	2.39811	0.0200052	1.10434
66120	Fkbp11	2.33537	0.00171919	3.04051
16952	Anxa1	2.31747	0.0235599	1.90941
77810	A930015D03Rik	2.26785	0.00338378	0.473827
279067	Gm13777	2.19193	0.065472	1.48079
12484	Cd24a	2.16863	1.53025e-05	8.02341
22637	Zap70	2.10348	4.50238e-06	3.31231
110557	H2-Q6	2.0452	1.21594e-07	6.8879
67951	Tubb6	2.04372	0.000933041	1.17279
74901	Kbtbd11	2.04097	0.00177507	3.18431
70377	Derl3	2.00864	0.00070856	2.47444
64540	Tspan4	1.9841	0.00317836	0.374264
12977	Csf1	1.96837	0.0624089	1.40254
18715	Pim2	1.96383	3.88961e-06	5.01834
68279	Mcoln2	1.92544	0.0210052	2.26983
20200	S100a6	1.88706	0.0908484	6.05764
12557	Cdh17	1.88405	0.00679851	3.01472
69608	Sec24d	1.87989	0.00981933	2.14223
100504527	Gm10374	1.86849	0.0980825	0.212547
11628	Aicda	1.86745	0.0973283	2.47632
192657	Ell2	1.8496	1.69576e-06	4.31887
228413	Prrg4	1.81881	0.0153746	0.103928
15015	H2-Q4	1.76763	3.91853e-05	6.47545
73182	Pear1	1.76243	0.00136766	3.30205
72027	Slc39a4	1.75151	0.0324885	0.0407204
17119	Mxd1	1.751	0.00389519	1.66203
16534	Kcnn4	1.73865	0.000247687	4.10076
12337	Capn5	1.71056	0.00293908	2.23309
226419	Dyrk3	1.70272	0.00273203	0.740653
58206	Zbtb32	1.68587	0.0192859	0.700924
20969	Sdc1	1.68332	0.00534941	1.76292
50918	Myadm	1.66875	0.000130511	4.97122
20230	Satb1	1.63987	3.10526e-05	4.98246
319158	Hist1h4i	1.62009	0.0136321	3.57541
55948	Sfn	1.61199	0.000241063	4.84211
50766	Crim1	1.60884	0.0487615	0.842809
238393	Serpina3f	1.60438	0.00217024	1.94983
218442	Serinc5	1.60122	7.22712e-05	3.60913
320007	Sidt1	1.59574	0.0492535	1.47878
71776	Tha1	1.58955	0.0262276	0.773884
74646	Spsb1	1.55165	0.000136688	0.750004
14469	Gbp2	1.54854	0.000691983	3.2305
231842	Amz1	1.54117	0.0737017	0.0748557
12125	Bcl2l11	1.538	0.00172917	4.46304
16476	Jun	1.53441	0.0142799	4.43288
74211	1700017B05Rik	1.52994	0.000310494	4.13829
140570	Plxnb2	1.52454	0.000222084	2.29942
110454	Ly6a	1.52306	6.95493e-06	8.06396
100503283	Gm19627	1.52032	0.0363582	0.284695
67769	Gpatch2	1.49062	3.24449e-05	2.21609
71207	Nudt4	1.47543	5.0686e-06	4.58096
12531	Cdc25b	1.46827	5.58603e-07	5.31841
11647	Alpl	1.45811	0.00105498	1.47021
17064	Cd93	1.45079	0.00168033	1.39149
70240	Ufsp1	1.44493	0.121343	1.3462
16601	Klf9	1.44461	0.0219085	0.194808
14581	Gfi1	1.44262	0.067462	0.164329
74645	Fam46c	1.43679	0.0181807	1.43662
20737	Spn	1.43499	0.00377827	3.57436
106347	Ildr1	1.41797	0.0130343	1.21357
15483	Hsd11b1	1.4091	0.0280783	3.71972
15251	Hif1a	1.40645	1.69576e-06	5.22241
69554	Klhdc2	1.40466	9.02907e-06	6.64399
19243	Ptp4a1	1.39703	0.11352	0.292365
69430	1700048O20Rik	1.38661	0.046523	1.56307
20365	Serf1	1.38415	0.00884564	1.77884
664968	Tmem238	1.38037	0.00992268	3.98253
216197	Ckap4	1.37046	2.35747e-05	5.33982
19260	Ptpn22	1.36588	0.0460691	4.19902
244237	Tnfrsf26	1.35401	0.114056	2.84818
268297	Scml4	1.3316	0.126929	2.30692
56219	Extl1	1.32276	0.0130718	1.76888
76000	5033430I15Rik	1.32035	0.134105	0.636806
109019	Nabp1	1.31308	2.54815e-05	5.0489
21390	Tbxa2r	1.30809	0.111573	3.64691
59126	Nek6	1.3072	0.0347242	1.78066
665330	Gm7589	1.30128	0.108662	3.59575
73139	Cenpv	1.29694	0.000205405	1.94147
68241	Fam195a	1.28603	0.0923046	1.35687
20393	Sgk1	1.28516	0.00310426	1.95556
240754	Lax1	1.27824	0.0042404	5.61265
56325	Abcb9	1.24727	0.00139261	0.852104
70747	Tspan2	1.24677	0.000784815	2.86255
70574	Cpm	1.24201	0.106661	3.53954
71223	Gpr15	1.24146	0.0769058	0.769957
22439	Xk	1.23778	0.000635633	2.57723
19881	Rom1	1.23148	0.00849194	3.15566
69091	Vps26b	1.22457	0.00225991	1.25151
18646	Prf1	1.21984	0.0904741	2.36508
433637	Gm5547	1.2105	0.0130202	3.64976
13804	Endog	1.20553	0.0234031	3.53463
12608	Cebpb	1.19973	0.0109154	2.55784
14873	Gsto1	1.19887	0.00310426	4.12113
69816	Mzb1	1.19619	6.47757e-06	9.21361
232223	Txnrd3	1.18312	0.000243388	2.55016
100504629	Gm17669	1.17945	0.146878	1.47757
243780	E330009J07Rik	1.17731	0.0220712	1.87686
11933	Atp1b3	1.16932	6.48928e-05	6.96748
100504166	4933421O10Rik	1.16735	0.0363418	0.408057
227960	Gca	1.16539	0.0431148	0.64554
16529	Kcnk5	1.16361	0.00090652	3.25255
16403	Itga6	1.16104	0.025551	2.59755
235283	Gramd1b	1.15548	0.0784908	0.994361
232969	Zfp428	1.14218	0.0172654	1.96744
100978	Nfxl1	1.14048	0.00518445	1.20418
12896	Cpt2	1.13291	0.000714028	3.87887
111175	Pecr	1.1317	0.0243825	2.33005
16431	Itm2a	1.13085	0.0578357	2.41159
70556	Slc25a33	1.13014	0.00181769	2.66681
408064	BC064078	1.12786	0.0104824	3.47521
18655	Pgk1	1.12642	0.0629958	2.33343
20335	Sec61g	1.12581	0.02379	2.0435
77862	Thyn1	1.12322	0.0970209	2.03473
66222	Serpinb1a	1.12148	0.0239324	6.19526
17988	Ndrg1	1.12099	0.0351828	2.41817
59007	Ngly1	1.12059	6.80421e-05	4.17419
20910	Stxbp1	1.11994	0.099218	0.572419
109801	Glo1	1.11737	4.95779e-05	3.99936
15983	Ifrd2	1.11263	0.0372492	4.28183
65112	Pmepa1	1.11183	8.06573e-05	2.46723
67900	Mtfp1	1.11079	0.0662146	1.73789
50794	Klf13	1.10942	0.00290951	5.31222
21873	Tjp2	1.09983	0.00503322	0.264133
50772	Mapk6	1.09898	0.012262	4.05119
76251	Ercc6l2	1.09778	0.028772	2.64562
223693	Tmem184b	1.08461	0.00596911	4.48302
20677	Sox4	1.08306	0.102489	1.63458
117149	Tirap	1.07996	0.00225525	1.661
269630	5031425E22Rik	1.07581	0.021072	3.13477
18576	Pde3b	1.07424	2.65379e-05	3.53169
12585	Cdr2	1.06847	0.132086	0.734497
22022	Tpst2	1.06466	0.000808187	5.42063
170748	Smco4	1.05673	0.0260415	2.74984
52662	Ldlrad4	1.05535	0.0915659	0.351276
13830	Stom	1.05301	0.0476405	1.38001
233805	Dcun1d3	1.05201	0.0349152	0.629488
72947	Phykpl	1.04669	0.0184114	2.63478
100504524	Cisd3b	1.04604	0.0620803	4.02299
623672	Gm6444	1.04318	0.0377352	3.55444
319183	Hist1h2bj	1.04188	0.147192	0.408001
74048	4632428N05Rik	1.02979	0.147325	2.96164
66832	Rsph3a	1.02947	0.0325879	0.51621
20363	Sepp1	1.02937	0.037	3.95368
23917	Impdh1	1.02665	0.019379	4.24057
228775	Trib3	1.02428	0.0634059	0.364153
18263	Odc1	1.02424	0.0274174	5.09138
13436	Dnmt3b	1.01656	0.0679612	0.381951
72475	Ssbp3	1.01129	0.00115609	3.74621
227929	Cytip	1.00523	0.047889	5.66766
19943	Rpl28	0.999791	0.131071	5.51653
16580	Kifc5b	0.99904	0.0128382	0.492685
116914	Slc19a2	0.996112	0.00724832	1.82916
630294	Gm7030	0.994807	0.0679523	2.1517
19395	Rasgrp2	0.990384	0.00534255	6.30052
69719	Cad	0.979678	0.0679612	4.75502
71910	Ppapdc1b	0.975422	0.046699	2.49202
70122	Mllt3	0.973735	0.00944188	1.52001
13139	Dgka	0.972651	0.0489433	4.51472
71865	Fbxo30	0.969904	0.0562548	0.899058
67895	Ppa1	0.969361	0.0855653	5.54858
100504230	AU020206	0.968038	0.147521	6.00773
16599	Klf3	0.965345	0.0252209	4.89496
17869	Myc	0.959863	0.0342816	4.99022
76737	Creld2	0.958768	0.0325879	5.57277
212728	Gm17296	0.952256	0.121558	1.5947
18605	Enpp1	0.949966	0.000111176	4.00097
22761	Zfpm1	0.949113	0.0440609	3.64529
74747	Ddit4	0.948993	0.0061049	6.37668
27371	Sh2d2a	0.945778	0.00678544	3.24735
16329	Inpp1	0.935905	0.00272731	3.1122
233315	Mtmr10	0.934314	0.067462	0.541786
228859	Fitm2	0.930931	0.0905409	1.77848
217149	Cisd3	0.92796	0.10411	5.32996
319269	A130040M12Rik	0.924946	0.0258863	7.60097
60507	Qtrt1	0.919165	0.0150557	3.21668
20849	Stat4	0.917945	0.0137333	4.44868
14287	Fpgs	0.91626	0.0173283	3.60001
12702	Socs3	0.914002	0.0549805	2.99195
16504	Kcnc3	0.911577	0.0427502	0.669259
18712	Pim1	0.906106	2.23011e-05	5.85617
208647	Creb3l2	0.902333	0.0765709	1.30401
18010	Neu1	0.901782	0.000650829	3.80836
14870	Gstp1	0.894375	0.00213144	6.34325
22393	Wfs1	0.89296	0.0164332	2.19569
69660	Tmbim1	0.891256	0.0676691	1.56542
66358	Adprm	0.891163	0.00598903	3.92531
17874	Myd88	0.890992	0.00359182	5.51508
67390	Rnmtl1	0.890689	0.0215908	2.84233
20715	Serpina3g	0.889421	0.000712941	5.92976
228993	Slc17a9	0.888979	0.0805418	3.36338
330050	Fam185a	0.882307	0.0290957	1.9428
18645	Pfn2	0.87815	0.122511	1.79788
12905	Cradd	0.872293	0.00726564	3.73736
19672	Rcn1	0.862524	0.076972	1.01159
69101	Ydjc	0.855288	0.144613	2.8011
74104	Abcb6	0.853105	0.041081	2.56479
110920	Hspa13	0.852865	0.0272911	3.37677
21938	Tnfrsf1b	0.850061	0.000871389	4.01853
11486	Ada	0.848612	0.0965824	2.9109
67846	Tmem39a	0.842443	0.00410539	3.63148
74318	Hopx	0.838547	0.0458219	4.28098
100039636	Atp6v0c-ps2	0.838194	0.0249912	5.09698
70021	Nt5dc2	0.837888	0.105207	1.22692
23921	Sh2b2	0.836746	0.011421	2.3996
14872	Gstt2	0.835529	0.0164332	4.77894
101685	Spty2d1	0.833131	0.00119134	3.49791
20017	Polr1b	0.82877	0.0576754	3.63051
54132	Pdlim1	0.828104	0.0159013	4.92354
227634	Camsap1	0.825287	0.143219	0.88268
111241	Hmga1-rs1	0.820911	0.0499919	4.48252
207818	Smagp	0.819753	0.0962239	4.95998
68262	Agpat4	0.819538	0.00318722	3.33324
212679	Mars2	0.818028	0.0260527	3.32219
54667	Atp8b2	0.816951	0.00560362	4.43011
235323	Usp28	0.815692	0.00953105	2.3004
23872	Ets2	0.815564	0.114545	2.61761
17125	Smad1	0.810158	0.0325879	2.22429
16478	Jund	0.808908	0.00284268	8.96196
15466	Hrh2	0.80796	0.0408398	1.26188
53314	Batf	0.807933	0.0603842	5.21176
53357	Pla2g6	0.807524	0.102826	0.905594
67702	Rnf149	0.806116	0.0376649	3.22019
106389	Eaf2	0.801867	0.0988101	1.96285
100503981	Gm15484	0.800727	0.0770663	5.07426
66059	Krtcap2	0.799546	0.0481536	7.95454
70361	Lman1	0.79833	0.0108472	4.30102
381259	Tmem237	0.79528	0.0980825	1.16259
12068	Bet1	0.793673	0.0756453	4.21926
20539	Slc7a5	0.79075	0.144169	4.95541
66491	Polr2l	0.790563	0.0550077	3.68122
12763	Cmah	0.785641	0.0239324	3.79425
17907	Mylpf	0.784932	0.127455	2.24749
231474	Paqr3	0.782763	0.119468	1.29271
50527	Ero1l	0.782704	0.128529	2.84119
98432	Phlpp1	0.782635	0.0378633	3.25388
56434	Tspan3	0.782268	0.00526742	4.0644
52892	Sco1	0.782133	0.105207	1.74708
66973	Mrps18b	0.769767	0.11444	3.95305
21665	Tdg	0.769538	0.0977448	1.81913
110172	Slc35b1	0.768383	0.0232062	5.7654
243905	Zfp568	0.767562	0.131322	1.58916
11951	Atp5g1	0.763376	0.0784092	4.15482
67534	Ttll4	0.760902	0.115098	1.70478
56458	Foxo1	0.760596	0.00149879	6.17245
71991	Ercc8	0.75699	0.0986259	2.45856
19094	Mapk11	0.755634	0.0579627	3.78058
16882	Lig3	0.752867	0.0332102	2.60484
18854	Pml	0.752314	0.0270656	6.48854
70316	Ndufab1	0.750949	0.144086	3.54976
79196	Osbpl5	0.75058	0.0487297	3.30569
19165	Psen2	0.746442	0.0633371	5.35619
76367	Trp53rkb	0.745683	0.0394018	0.97915
12282	Hyou1	0.745217	0.107647	5.60215
217011	Nle1	0.742126	0.069467	3.50547
14229	Fkbp5	0.739922	0.00462926	3.98647
17319	Mif	0.738814	0.142563	7.27772
100042625	Gm3934	0.736959	0.00365885	6.22277
71336	Rbks	0.734465	0.110051	2.82543
69104	2005-03-01	0.733761	0.00162697	3.67118
16593	Klc1	0.733367	0.00477403	4.48478
668896	Spcs2-ps	0.733094	0.0214277	5.32335
241303	Fam78a	0.730196	0.000415704	4.41325
74732	Stx11	0.727749	0.0210052	2.63491
11757	Prdx3	0.727231	0.00758	6.54097
72041	Alkbh4	0.726938	0.0253019	3.39491
26901	Deb1	0.726807	0.0575536	4.428
67369	Qpctl	0.725764	0.0108441	2.64643
13011	Cst7	0.724695	0.0975413	2.68503
14950	H13	0.723189	0.000562872	4.57732
240672	Dusp5	0.721995	0.131225	3.76635
66433	Chchd7	0.721935	0.132666	4.41757
20818	Srprb	0.719299	0.00602396	4.58546
67388	1110008F13Rik	0.716554	0.047889	6.2614
66124	Josd2	0.711197	0.122511	4.43893
56397	Morf4l2	0.711096	0.0985964	4.96232
109299	C330006A16Rik	0.710852	0.0367628	3.82369
231821	Adap1	0.710609	0.0828513	4.63829
68140	Tigd2	0.703666	0.000319163	3.95444
384009	Glipr2	0.703587	0.145907	5.15785
74840	Manf	0.703121	0.0387527	6.83698
225659	Cep76	0.702658	0.102375	2.19029
66190	Acer3	0.698101	0.120112	0.938668
17936	Nab1	0.695907	0.142075	4.30362
54369	Nme6	0.694187	0.0918087	3.5759
77371	Sec24a	0.690043	0.0232062	2.32364
242785	Klhl21	0.685776	0.0450966	3.51672
66624	Spcs2	0.685452	0.00418457	6.55419
69136	Tusc1	0.683605	0.113021	2.3451
230806	Aim1l	0.682618	0.071741	0.169116
23830	Capn10	0.680058	0.0739387	2.02352
18938	Ppp1r14b	0.679564	0.0973807	6.12225
217664	Mgat2	0.678845	0.0724361	6.18479
56390	Sssca1	0.678067	0.129735	5.09758
20878	Aurka	0.676582	0.145923	3.36861
17896	Myl4	0.672691	0.0842853	3.87409
69718	Ipmk	0.672017	0.0186995	3.37172
100017	Ldlrap1	0.671634	0.0820705	3.89631
214048	Larp1b	0.666515	0.0936203	2.99992
74766	Yipf2	0.665586	0.117694	2.44194
109815	Vimp	0.662566	0.0151318	4.96268
12450	Ccng1	0.66221	0.0448878	5.8038
218138	Gmds	0.661694	0.0512097	3.65306
319448	Fndc3a	0.66138	0.012714	2.76349
78895	Pus7l	0.660674	0.138009	2.19184
13664	Eif1a	0.660543	0.0488783	5.25247
226153	Peo1	0.660532	0.0867518	2.46384
12051	Bcl3	0.660508	0.0344682	5.86996
93692	Glrx	0.65905	0.0487615	4.21871
56737	Alg2	0.657732	0.0281464	4.02445
214572	Prmt7	0.654578	0.139478	4.55603
66248	Alg5	0.65281	0.0297035	4.52532
67966	Zcchc10	0.651489	0.147287	4.04692
72472	Slc16a10	0.648432	0.0672743	2.19217
69051	Pycr2	0.647323	0.0318577	4.68657
67941	Rps27l	0.646513	0.0325879	6.99064
66617	Ntmt1	0.644687	0.0614324	3.9245
67840	Mrpl57	0.64452	0.032192	4.26931
103963	Rpn1	0.644466	0.0440106	6.25897
380711	Rap1gap2	0.642973	0.147538	1.07358
72774	Neil1	0.64043	0.0972692	3.81814
66967	Edem3	0.638782	0.00535276	3.44808
69080	Gmppa	0.633395	0.0260527	3.99508
12575	Cdkn1a	0.633241	0.101092	1.78463
105245	Txndc5	0.628766	0.000668832	7.15599
70186	Fam162a	0.625288	0.105207	5.95498
333433	Gpd1l	0.624825	0.0514497	5.8748
52653	Nudcd2	0.623431	0.0557156	4.72553
30059	Timm10	0.622943	0.142253	4.8571
216150	Cdc34	0.622338	0.0192055	6.35227
50907	Preb	0.622318	0.00547867	3.6296
330401	Tmcc1	0.621967	0.03029	1.90847
68981	Snrpa1	0.621382	0.114545	5.62207
67105	Timm21	0.620285	0.0688013	3.89969
12799	Cnp	0.619285	0.00784808	7.80998
12418	Cbx4	0.618189	0.0115736	3.82906
15461	Hras	0.616123	0.0332344	3.96048
20656	Sod2	0.611909	0.00890249	4.28738
68796	Tmem214	0.609648	0.012262	4.18875
19072	Prep	0.609014	0.111452	4.85388
217732	Cipc	0.606692	0.0590221	3.72609
12447	Ccne1	0.605789	0.0594041	3.58471
53421	Sec61a1	0.601591	0.0021898	6.88937
217342	Ube2o	0.599749	0.0675196	2.97651
353172	Gars	0.599479	0.128808	5.79105
75678	Ippk	0.597126	0.0935333	2.33039
19302	Pex2	0.597054	0.099218	4.0227
56524	Mpp6	0.594703	0.0973807	4.19521
93685	Entpd7	0.59448	0.0820789	1.74369
73225	Fam118a	0.591924	0.0812371	1.98988
11605	Gla	0.590511	0.131071	1.3453
29876	Clic4	0.590459	0.00533182	6.87534
67416	Armcx2	0.589545	0.113021	2.54525
77721	Mrps5	0.586266	0.148078	4.14525
100037258	Dnajc3	0.585047	0.116554	4.86605
13202	Ddt	0.58503	0.0344405	6.3346
56298	Atl2	0.583751	0.00534255	4.19013
71853	Pdia6	0.583684	0.105207	7.58034
68347	0610011F06Rik	0.583574	0.123491	4.86124
52637	Cisd1	0.583448	0.0376574	5.64522
50492	Thop1	0.582204	0.147538	3.0637
60441	Mrpl38	0.581949	0.117932	5.01249
68040	Zfp593	0.581243	0.144613	2.44518
28075	Desi1	0.581155	0.0420632	4.81182
80889	Mesdc1	0.580372	0.0218088	4.85572
72355	Cdpf1	0.580247	0.122784	3.53421
18035	Nfkbia	-0.580704	0.0484117	6.50166
320165	Tacc1	-0.582089	0.00463669	4.78423
67803	Limd2	-0.583434	0.0115055	7.73033
23797	Akt3	-0.584027	0.0220689	3.21695
53902	Rcan3	-0.584363	0.125426	1.81112
26395	Map2k1	-0.584884	0.0419969	6.47547
71982	Snx10	-0.584903	0.0534136	2.46277
72238	Tbc1d5	-0.585136	0.0347242	3.34593
230661	Tesk2	-0.586131	0.138631	1.88241
67742	Samsn1	-0.586503	0.0553547	6.7937
229615	Pias3	-0.587428	0.145188	2.84151
12385	Ctnna1	-0.587957	0.0294871	3.1403
101197	Zfp956	-0.588741	0.0820233	1.99732
216001	Micu1	-0.589894	0.00784808	4.6108
78752	Csgalnact2	-0.591133	0.0298836	3.14756
21888	Tle4	-0.591487	0.0155911	4.30385
56460	Pkp3	-0.592414	0.119468	4.11404
20729	Spin1	-0.593147	0.0364241	3.90946
74105	Gga2	-0.59451	0.0381307	6.19396
414801	Itprip	-0.595175	0.097308	4.56783
18457	Bloc1s6	-0.595636	0.00363838	4.18723
99929	Tiparp	-0.596444	0.0995745	2.64314
11883	Arsa	-0.59773	0.0839529	2.77115
26417	Mapk3	-0.600907	0.0507629	5.37878
18717	Pip5k1c	-0.601584	0.113021	5.0251
54446	Nfat5	-0.601874	0.0980825	1.8807
28135	Cep63	-0.60297	0.131225	2.542
27387	Sh2d3c	-0.605906	0.0570165	4.6515
17160	Man2b2	-0.60594	0.0769058	4.59953
213439	Gpr174	-0.606146	0.0535165	4.23646
233902	Fbxl19	-0.609326	0.069467	2.42335
76088	Dock8	-0.60972	0.142686	4.68595
12802	Cnr2	-0.609816	0.0752427	6.33353
20821	Trim21	-0.611964	0.0496474	3.59377
18476	Pafah1b3	-0.61695	0.108916	5.72725
14998	H2-DMa	-0.618245	0.12836	10.1779
59092	Pcbp4	-0.618317	0.0791985	2.28856
51789	Tnk2	-0.618645	0.0685502	4.28025
75788	Smurf1	-0.619249	0.0579691	1.86194
15894	Icam1	-0.621799	0.00638185	4.90484
80860	Ghdc	-0.623716	0.147538	2.73905
53331	Stx7	-0.624253	0.00876027	5.41237
101490	Inpp5f	-0.62681	0.0644595	3.16912
23999	Twf2	-0.627218	0.0115431	6.02072
218699	Pxk	-0.627301	0.0016202	7.22964
72828	Ubash3b	-0.627461	0.136804	1.76923
21813	Tgfbr2	-0.629521	0.0975005	6.00529
225049	Ttc7	-0.629974	0.011438	5.61928
22619	Siae	-0.630943	0.0959147	2.72221
20469	Sipa1	-0.633812	0.109804	6.62788
20684	Sp100	-0.634979	0.0346063	6.55733
13435	Dnmt3a	-0.635915	0.0975413	2.37932
66270	Fam134b	-0.637717	0.0437121	5.35172
22235	Ugdh	-0.638219	0.00325365	4.23123
11797	Birc2	-0.640889	0.00418968	4.49974
12521	Cd82	-0.641385	0.00947325	7.26105
72805	Zfp839	-0.641969	0.0358814	2.545
14676	Gna15	-0.642761	0.1294	4.39811
243983	Zdhhc13	-0.642787	0.0347437	4.21675
13057	Cyba	-0.645116	0.0954306	9.36189
80987	Nckipsd	-0.645501	0.0068031	2.5736
72029	Cnpy3	-0.647391	0.0281464	5.89718
77559	Agl	-0.647925	0.065835	0.853577
231834	Snx8	-0.649836	0.0124422	5.91255
242083	Ppm1l	-0.650884	0.127839	1.91729
21985	Tpd52	-0.651806	0.129632	5.28486
219024	Tmem55b	-0.653572	0.103219	4.82744
320119	Rps6kc1	-0.655073	0.108916	0.65007
26408	Map3k5	-0.655278	0.115731	3.2952
67117	Dynlt3	-0.655788	0.0318577	4.71633
14252	Flot2	-0.662914	0.024271	3.45861
211329	Ncoa7	-0.663073	0.100156	1.67163
317758	Gimap9	-0.663335	0.0160534	5.60787
236727	Slc9a7	-0.665466	0.0487615	5.10018
70435	Inf2	-0.665852	0.0620803	2.80508
665689	Gm12663	-0.667733	0.0301145	3.94637
14218	Sh3pxd2a	-0.668886	0.13849	2.90756
66682	Trappc5	-0.669029	0.00123662	5.68983
17948	Naip2	-0.669921	0.109499	1.32241
22793	Zyx	-0.671424	0.0868578	5.04965
381903	Alg8	-0.671448	0.0784092	3.24532
67905	Ppm1m	-0.672525	0.0130202	5.33177
73825	Ppp1r21	-0.672986	0.0156768	4.13983
11669	Aldh2	-0.673315	0.0130202	6.90623
18750	Prkca	-0.674507	0.045305	2.38767
93840	Vangl2	-0.675252	0.148668	1.88094
109359	Fam175b	-0.675973	0.00798641	3.93019
21754	Tesk1	-0.677015	0.0427633	4.43044
223732	Ldoc1l	-0.678383	0.0126778	3.72545
11491	Adam17	-0.678443	0.00944188	4.68696
69544	Wdr5b	-0.679442	0.0553547	2.58091
98999	Znfx1	-0.679622	0.129632	3.10955
382620	Tmed8	-0.680159	0.0216674	5.60501
14865	Gstm4	-0.681346	0.0752427	2.84378
77032	Tstd3	-0.68262	0.0137333	3.99105
56726	Sh3bgrl	-0.6847	0.0105028	5.79684
70396	Asnsd1	-0.684916	0.0178976	6.04332
223739	5031439G07Rik	-0.685784	0.0119496	5.12986
329165	Abi2	-0.687504	0.129632	0.358178
20163	Rsu1	-0.690439	0.00264004	5.09563
54353	Skap2	-0.693345	0.00530367	4.79425
14667	Gm2a	-0.694146	0.127817	6.10226
21745	Tep1	-0.695398	0.0278723	2.41718
23789	Coro1b	-0.69555	0.012262	7.12959
233781	Xylt1	-0.696123	0.0628401	3.54574
233575	Pgap2	-0.696457	0.0481536	3.98053
20499	Slc12a7	-0.696909	0.0233047	1.31691
17096	Lyn	-0.698221	0.1002	6.16128
16408	Itgal	-0.699091	0.00265555	5.42964
17260	Mef2c	-0.699647	0.131133	6.67717
72205	Eml2	-0.700504	0.00618044	3.31079
217893	Pacs2	-0.701173	0.0308746	2.26662
58194	Sh3kbp1	-0.701591	0.123482	4.61672
56526	2006-09-01	-0.703573	0.00947325	4.77222
11593	Aga	-0.706186	0.108636	3.35409
110173	Manba	-0.706513	0.0301968	3.64185
71275	Noxred1	-0.706841	0.0567256	2.96662
26558	Homer3	-0.707583	0.0874964	0.9849
53970	Rfx5	-0.708293	0.00310426	3.54342
68114	Mum1	-0.708707	0.0101913	3.50731
17079	Cd180	-0.709068	0.116253	7.04601
240869	Zbtb37	-0.709525	0.0519353	1.01389
67776	Vwa5a	-0.71092	0.0691419	2.9019
12798	Cnn2	-0.711607	0.000986655	8.31664
16796	Lasp1	-0.712276	0.00418457	5.87501
227154	Stradb	-0.713335	0.0988901	4.16201
101148	B630005N14Rik	-0.717454	0.0200591	3.02613
13555	E2f1	-0.719479	0.036601	3.18001
56356	Gltp	-0.719579	0.00104718	6.5472
14673	Gna12	-0.725863	0.0431587	3.88079
19698	Relb	-0.725952	0.0476455	5.1368
624083	Gm15753	-0.727042	0.00945376	4.44728
94353	Hmgn3	-0.729313	0.00881233	4.7682
235587	Parp3	-0.730095	0.0445364	3.0882
21803	Tgfb1	-0.730111	0.000288985	7.28662
11732	Ank	-0.730646	0.0325879	2.68595
22129	Ttc3	-0.732302	0.09674	1.62206
12523	Cd84	-0.733736	0.12522	3.51678
12229	Btk	-0.734772	0.0104824	5.90397
17357	Marcksl1	-0.735194	0.0068031	7.07654
14194	Fh1	-0.738582	0.0275012	6.7154
380732	Milr1	-0.739846	0.0370489	2.96851
52538	Acaa2	-0.743494	0.00559073	4.53435
321019	Gpr183	-0.743945	0.00639102	6.11003
109032	Sp110	-0.74415	0.0153531	5.03428
58240	Hs1bp3	-0.746736	0.0722645	2.29517
72042	Cotl1	-0.749343	0.000429484	9.19689
24017	Rnf13	-0.749422	0.0344405	4.47316
246710	Rhobtb2	-0.749474	0.0179103	4.44313
545030	Wdfy4	-0.751515	0.0485801	6.58696
13822	Epb41l2	-0.753256	0.0305886	4.59436
68021	Bphl	-0.75328	0.0694652	3.60998
66249	Pno1	-0.755504	0.0996041	5.78085
15163	Hcls1	-0.758572	0.00172917	7.65633
93871	Brwd1	-0.759914	0.0529165	2.41006
54445	Unc93b1	-0.763476	0.021958	8.15432
74096	Hvcn1	-0.763536	0.0234072	8.85991
66350	Pla2g12a	-0.763902	0.0131833	4.94859
100689703	9330133O14Rik	-0.76485	0.0448859	1.2786
223697	Sun2	-0.76554	0.0395118	6.43771
107022	Gramd3	-0.765659	0.00550685	4.67983
66795	Atg10	-0.765935	0.0441136	2.07233
380916	Lrch1	-0.766902	0.0107159	3.38904
74245	Ctbs	-0.767651	0.104029	1.79926
69632	Arhgef12	-0.767928	0.046699	1.736
75665	Ccdc64	-0.768629	0.122291	0.0450731
20401	Sh3bp1	-0.769061	0.0192407	3.78753
229445	Ctso	-0.771984	0.136804	4.87844
216874	Camta2	-0.772023	0.0568933	3.3271
67938	Myl12b	-0.772821	0.0482202	8.22732
100561	Slc15a4	-0.774601	0.0327402	5.88804
26377	Dapp1	-0.77564	0.0115577	4.37774
237339	L3mbtl3	-0.776406	0.0523081	2.53498
101861	Ints4	-0.776675	6.48928e-05	4.89859
23833	Cd52	-0.777305	0.018528	11.2435
76901	Jade2	-0.778243	0.0232062	3.831
240084	Cchcr1	-0.780346	0.0190138	0.648431
18613	Pecam1	-0.780492	0.105473	4.75981
15980	Ifngr2	-0.784694	0.0351828	5.60167
17918	Myo5a	-0.785089	0.128517	2.34828
270151	Nlrx1	-0.785527	0.00946277	1.39693
22325	Vav2	-0.786179	0.0261098	4.50797
14025	Bcl11a	-0.786815	0.000340315	5.40653
22746	Zfp85	-0.788578	0.128808	1.32222
76809	Bri3bp	-0.790482	0.0021898	4.06551
107321	Lpxn	-0.7941	0.00101091	7.36306
67980	Gnpda2	-0.796129	0.0293587	3.32744
13654	Egr2	-0.801386	0.119468	2.77823
70238	Rnf168	-0.802335	0.0342816	2.49482
64099	Parvg	-0.806596	0.000583927	6.69818
240665	Ccnj	-0.809412	0.0214143	1.99797
18034	Nfkb2	-0.811703	0.0476992	5.92094
216724	Rufy1	-0.81369	0.00658698	3.84781
20322	Sord	-0.817769	0.013024	1.46454
216984	Evi2b	-0.820182	0.0440106	4.43717
103080	2010-09-01	-0.820428	0.131659	0.336289
233532	Rsf1	-0.820945	0.129938	1.51767
241230	St8sia6	-0.823621	0.148305	1.77272
18753	Prkcd	-0.829373	0.000492815	5.6822
211389	Suox	-0.831615	0.111551	2.74397
23849	Klf6	-0.833542	0.043429	4.23674
17454	Mov10	-0.833547	0.0467428	2.52393
246730	Oas1a	-0.834434	0.11444	2.70329
208263	Tor1aip1	-0.837315	0.00231358	5.5024
77889	Lbh	-0.8378	0.000459901	7.52044
230514	Leprot	-0.838432	0.0174023	4.65169
52552	Parp8	-0.840218	0.00703688	2.00457
66667	Hspbap1	-0.841389	0.0109319	1.9658
54390	Sit1	-0.841653	0.0189311	4.08329
22710	Zfp52	-0.842026	0.100659	1.90927
71279	Slc29a3	-0.843092	0.0440609	3.80583
66365	Ccdc90b	-0.843178	0.00555308	3.07964
72536	Tagap	-0.846692	0.0148717	2.91075
66950	Tmem206	-0.847926	0.014779	2.64689
230857	Ece1	-0.849613	0.101666	1.62519
72137	Wdsub1	-0.853957	0.0383589	1.08988
54189	Rabep1	-0.856235	0.0261098	2.59265
67460	Decr1	-0.856825	0.0024002	2.82068
12508	Cd53	-0.860545	0.0101153	8.55376
216445	Arhgap9	-0.863299	0.00186014	5.9038
269346	Slc28a2	-0.867728	0.0504825	4.22111
67596	Tespa1	-0.86867	0.128808	3.26998
71086	4933412E12Rik	-0.869035	0.0470499	2.07795
16890	Lipe	-0.869436	0.0405561	2.2888
13650	Rhbdf1	-0.869505	0.120481	1.05547
73341	Arhgef6	-0.870079	0.00101467	5.12972
381236	Lipo1	-0.870202	0.0351965	2.02827
11307	Abcg1	-0.870403	0.0333363	4.27867
380753	Atxn7l1	-0.872447	0.00377827	1.97265
18129	Notch2	-0.875709	0.105207	4.47207
67603	Dusp6	-0.876947	0.00490627	4.16169
229541	Dennd4b	-0.877116	0.0008747	4.98844
12143	Blk	-0.878442	0.134105	6.64574
23992	Prkra	-0.879161	0.0659069	1.9312
106794	Dhx57	-0.881076	0.00236008	2.51243
14999	H2-DMb1	-0.881111	0.0504355	6.32977
100201	Tmem64	-0.881146	0.0422039	5.16768
232430	Crebl2	-0.881863	0.116727	2.54285
56360	Acot9	-0.882056	0.0074292	4.24518
12265	Ciita	-0.886363	0.0381146	5.92775
330409	Cecr2	-0.886642	0.0411872	0.277759
54153	Rasa4	-0.88783	0.0335425	1.2525
64933	Ap3m2	-0.890577	0.0504355	2.61843
78816	Gmip	-0.891458	8.66498e-05	4.98623
106869	Tnfaip8	-0.892101	0.000159718	5.20586
12122	Bid	-0.892166	0.0194139	5.06153
108670	Epsti1	-0.894743	0.0262199	4.55061
29871	Scmh1	-0.897696	0.00013402	3.01778
233276	Tubgcp5	-0.899382	0.00991929	2.71668
171486	Cd99l2	-0.900675	0.00533179	2.17953
227541	Camk1d	-0.901778	0.00162312	3.00375
100040462	Mndal	-0.903157	0.136235	5.04016
270110	Irf2bp2	-0.903389	0.0115431	4.23704
52915	Zmiz2	-0.904787	0.000979971	6.21997
67689	Aldh3b1	-0.908783	0.02379	3.55251
67732	Iah1	-0.909397	0.037	5.30072
68195	Rnaset2b	-0.909399	0.106432	4.33371
94279	Sfxn2	-0.910656	0.0908484	1.64037
23936	Lynx1	-0.911199	0.00525445	4.55722
268706	Slc38a9	-0.911669	0.0472443	1.13339
26378	Decr2	-0.912076	0.012262	2.74439
100177	Zmym6	-0.91371	0.100267	0.83749
72203	2610507I01Rik	-0.914004	0.146623	0.573848
12522	Cd83	-0.914328	0.0019258	8.253
268752	Wdfy2	-0.914528	0.0305194	3.81031
64143	Ralb	-0.917037	0.0509316	1.88734
54486	Hpgds	-0.917979	0.106661	1.09462
30944	Zfp354c	-0.917981	0.141964	0.057435
70974	Pgm2l1	-0.918093	0.00534255	1.66692
215693	Zmat1	-0.9182	0.0504825	1.75409
244202	Nlrp10	-0.918458	0.0225614	1.20519
668166	Zxdb	-0.922221	0.0264747	1.26365
27375	Tjp3	-0.92245	0.00933444	2.01169
66204	Acyp1	-0.923637	0.0266207	4.58712
63913	Fam129a	-0.927034	0.0337201	0.660663
56174	Nagk	-0.92767	0.00678544	3.16129
13040	Ctss	-0.931113	0.00944188	8.84092
17095	Lyl1	-0.933018	0.00126482	5.94337
106489	Sft2d1	-0.937311	0.0125032	3.05677
17972	Ncf4	-0.937539	0.0246444	6.69469
19156	Psap	-0.940704	0.000328566	9.0898
66082	Abhd6	-0.940844	0.0130718	2.93405
319262	Fchsd1	-0.943095	0.0423576	0.823038
140780	Bmp2k	-0.943653	0.000800898	4.1794
76263	Gstk1	-0.94775	0.0592926	2.51833
81897	Tlr9	-0.94775	0.0303978	5.57104
50931	Il27ra	-0.947782	0.0199476	4.37288
214424	Parp16	-0.94812	0.0842916	1.47283
73728	Psd	-0.948147	0.0372492	2.26248
12491	Cd36	-0.949281	0.067062	2.35656
233016	Blvrb	-0.951165	0.0101286	6.3395
78878	Ftx	-0.951273	0.0123478	1.59083
79221	Hdac9	-0.951432	0.037	2.25725
19401	Rara	-0.952472	0.0140312	3.97477
11886	Asah1	-0.955283	0.000701221	4.58953
16784	Lamp2	-0.955622	0.00310353	5.45621
621875	A530040E14Rik	-0.963156	0.068022	4.71583
20148	Dhrs3	-0.96412	0.0414848	1.91397
75079	Zbtb49	-0.96418	0.0651723	0.901567
434197	Fam169b	-0.968892	0.00225525	4.4351
217340	Rnf157	-0.969731	0.000616769	3.49211
20621	Snn	-0.973256	0.00847992	7.74196
17084	Ly86	-0.976253	0.0248525	7.97777
83924	Gpr137b	-0.976324	0.068022	0.75079
73680	Zbtb8a	-0.978387	0.0220689	1.70533
13860	Eps8	-0.982408	0.012262	1.65094
14537	Gcnt1	-0.98336	0.145049	2.51295
14130	Fcgr2b	-0.985838	0.0162987	5.58702
53871	Pkd2l2	-0.986285	0.0277243	0.700943
18507	Pax5	-0.988187	0.06432	7.42007
18719	Pip5k1b	-0.990149	0.00618044	1.7561
99100	Cep152	-0.990847	0.11326	0.0115429
212555	Pqlc2	-0.991714	0.0484117	3.35596
74149	Zfp946	-0.993486	0.117694	0.10328
71562	Afmid	-0.994948	0.0382574	2.50378
319604	Fam168a	-0.997745	0.000739309	2.74268
233115	Dpy19l3	-0.997824	0.000431403	2.95694
18015	Nf1	-0.998778	0.00692475	1.41519
20430	Cyfip1	-1.00182	6.48928e-05	3.06756
54519	Apbb1ip	-1.0035	2.54815e-05	5.474
212706	N4bp3	-1.00466	0.0779838	3.31047
78610	Uvrag	-1.00947	9.74691e-06	5.44738
432442	Akap7	-1.00952	0.12836	0.131087
11717	Ampd3	-1.01428	0.00560362	1.91185
12402	Cbl	-1.01494	0.110062	4.27059
13030	Ctsb	-1.01774	0.000668832	5.93802
77777	Ulbp1	-1.02109	0.037608	1.26921
17470	Cd200	-1.02267	0.0028991	3.73879
71729	Rgs12	-1.02354	0.0119778	0.114558
14700	Gng10	-1.02375	0.000458595	7.25773
236733	Usp11	-1.02532	0.000278476	3.28629
228356	1110051M20Rik	-1.02564	0.00703688	1.52707
14775	Gpx1	-1.02642	0.000227401	8.98977
54598	Calcrl	-1.02835	0.0887669	1.34285
22751	Zfp90	-1.02949	0.0331633	0.942799
11535	Adm	-1.03558	0.0591373	1.61881
240354	Malt1	-1.03937	0.0015417	4.81945
71520	Grap	-1.04626	0.000429484	7.33762
22351	Vill	-1.04676	0.0420632	0.476982
68732	Lrrc16a	-1.04932	0.0301968	0.564128
19696	Rel	-1.05041	0.0268616	4.59701
17772	Mtm1	-1.05072	0.115492	1.64127
73430	1700049G17Rik	-1.05135	0.0852149	0.248175
213391	Rassf4	-1.05221	0.000103733	2.8014
234577	Cpne2	-1.0524	0.013071	0.886374
56504	Srpk3	-1.05488	0.00373319	4.6444
381287	A530032D15Rik	-1.05586	0.0105564	1.11064
269033	4930503L19Rik	-1.05593	0.00900953	1.76487
53978	Lpar2	-1.05655	0.000181519	3.63022
100503956	LOC100503956	-1.06318	0.0425026	0.628913
20971	Sdc4	-1.06397	1.71756e-05	7.57593
18751	Prkcb	-1.06637	0.000320461	5.72218
225912	Cyb561a3	-1.06645	0.00448525	7.43576
20847	Stat2	-1.06886	0.0216674	3.88789
20973	Syngr2	-1.07089	6.48928e-05	8.84731
66515	Cul7	-1.08052	0.00902883	1.16512
30948	Bin1	-1.08137	0.00168033	6.51373
269344	Ell3	-1.08487	0.127839	3.47275
104156	Etv5	-1.08762	0.0821249	0.575458
171211	Edaradd	-1.09064	0.0957816	0.685391
263406	Plekhg3	-1.09458	0.0235205	1.24797
12569	Cdk5r1	-1.09514	0.0988539	0.742754
55951	Mpc1	-1.09561	0.0259182	4.1083
29815	Bcar3	-1.10023	0.0101913	5.28663
15002	H2-Ob	-1.10029	0.121772	8.06894
320148	B430306N03Rik	-1.10082	0.145586	0.443505
56791	Ube2l6	-1.10557	0.0218088	3.87432
100503944	Gm19980	-1.10907	0.09674	6.2093
19703	Renbp	-1.11653	0.0523071	3.96313
20708	Serpinb6b	-1.12525	0.0410194	3.58852
108723	Card11	-1.12595	0.0999493	4.44871
53374	Chst3	-1.1269	0.00101091	6.09056
22379	Fmnl3	-1.13032	0.0021898	5.08086
269585	Zscan20	-1.131	0.00418457	1.64089
30935	Tor3a	-1.13128	0.00310426	4.88407
75612	Gns	-1.13378	0.0237677	6.15407
68526	Gpr155	-1.13738	0.00253832	3.04069
67088	Cand2	-1.13882	0.0156768	1.32335
11492	Adam19	-1.14144	0.00084928	3.43135
19058	Ppp3r1	-1.14171	2.03755e-05	6.93295
56349	Net1	-1.14427	0.116825	4.30782
22248	Unc119	-1.1479	3.10526e-05	5.06487
16452	Jak2	-1.1504	0.0192055	4.30948
20947	Swap70	-1.15405	0.000933041	7.13298
114716	Spred2	-1.157	0.0377881	1.94087
241062	Pgap1	-1.16023	0.000887531	2.53535
380686	Cnrip1	-1.16257	0.0235193	2.22777
24088	Tlr2	-1.1639	0.0259182	2.02938
17970	Ncf2	-1.16621	7.8378e-06	4.88251
69202	Ptms	-1.16726	0.068165	6.26214
229731	Slc25a24	-1.1696	0.00846035	1.35972
15212	Hexb	-1.17004	0.000429484	6.90143
192976	Lrrc75a	-1.17035	0.00440965	2.35781
78887	Sfi1	-1.17061	0.0241095	0.948651
626848	Etohi1	-1.1728	0.0360121	0.269096
232984	B3gnt8	-1.17297	0.0962239	5.06393
65221	Slc15a3	-1.17572	1.47574e-05	4.94892
19267	Ptpre	-1.17976	0.000137421	1.58402
66752	4933404O12Rik	-1.18686	0.0130884	1.52021
68119	Cmtm3	-1.18721	0.0115431	2.6395
56195	Ptbp2	-1.19803	0.0570206	1.51555
380608	Tagap1	-1.20063	0.125426	0.816331
380712	Tlcd2	-1.20121	0.0163229	1.93176
15170	Ptpn6	-1.21075	1.03875e-05	7.63077
329003	Zfp516	-1.21724	0.00555335	0.206503
244421	Lonrf1	-1.21914	0.00583713	1.32063
12902	Cr2	-1.21963	0.0130288	4.35286
434484	Sp140	-1.22425	0.00205267	4.51436
66049	Rogdi	-1.2279	0.000666811	4.64716
12972	Cryz	-1.2295	0.0516655	0.893803
109689	Arrb1	-1.23227	0.0256254	2.2165
226527	BC026585	-1.23521	0.00988515	2.48581
24136	Zeb2	-1.2389	0.00376832	0.997892
623505	Gm6436	-1.23924	0.0926594	3.08265
11540	Adora2a	-1.24565	0.0116844	3.03755
56792	Stap1	-1.25163	0.000583927	6.24773
20375	Spi1	-1.25772	0.000460104	6.32502
22691	Zscan2	-1.25883	0.0554257	1.10574
320187	E230001N04Rik	-1.26351	0.129938	0.840097
236573	Gbp9	-1.26746	0.00420544	3.54982
19889	Rp2	-1.26803	0.00322785	4.25419
171212	Galnt10	-1.28024	4.67948e-05	3.38391
75764	Slx1b	-1.28269	0.000321885	1.47483
16880	Lifr	-1.28544	0.0115055	0.65346
56527	Mast1	-1.28804	0.0261098	0.0181483
235504	Slc17a5	-1.29151	0.00871399	2.06592
18796	Plcb2	-1.2926	0.00129316	2.44547
15001	H2-Oa	-1.29727	0.0700651	8.04045
100043726	Gm4610	-1.29851	0.0424596	3.72019
80911	Acox3	-1.29988	0.00163393	4.13522
108052	Slc14a1	-1.30139	0.00132308	3.10357
18438	P2rx4	-1.30203	0.000356551	4.1852
329659	E130311K13Rik	-1.30456	0.0448878	1.05759
12043	Bcl2	-1.30809	0.000112421	3.07337
70834	Spag9	-1.31344	8.63356e-05	3.42365
71934	Car13	-1.31589	0.00111015	1.30533
18037	Nfkbie	-1.31719	0.000459901	5.55829
331004	Slc9a9	-1.31877	0.129179	0.6392
57344	As3mt	-1.31958	0.000140051	3.37959
19141	Lgmn	-1.32185	0.0126834	6.23756
100503651	Gm15354	-1.32841	0.0576754	0.610579
20084	Rps18	-1.33471	0.0105564	9.88741
11565	Adssl1	-1.33579	0.0498965	2.53279
54712	Plxnc1	-1.33602	4.21006e-05	3.72481
381269	Mreg	-1.33692	8.98805e-05	3.68439
270198	Pfkfb4	-1.3446	0.0102641	2.20807
12332	Capg	-1.34762	6.94584e-05	8.59827
271221	5031414D18Rik	-1.35483	0.146878	4.61858
233046	Rasgrp4	-1.35931	0.0251814	0.0799082
210710	Gab3	-1.36316	0.068022	0.128271
20530	Slc31a2	-1.36725	0.00587011	2.64892
102371	Myzap	-1.36918	0.0142038	0.792865
14204	Il4i1	-1.37857	0.0261098	1.6853
259300	Ehd2	-1.37986	0.00548485	3.0074
77578	Bcl9	-1.38456	0.00306879	2.46458
83490	Pik3ap1	-1.38466	0.000883885	6.19202
14159	Fes	-1.38897	0.0999527	0.928239
170755	Sgk3	-1.39773	5.49123e-06	3.33689
50723	Icosl	-1.39909	0.0260996	4.58435
72925	2001-03-01	-1.40534	0.000304954	4.62801
234515	Inpp4b	-1.41095	0.00186065	0.750672
17969	Ncf1	-1.4183	6.80421e-05	6.27443
98170	Tmem132a	-1.4193	0.000125786	1.03708
276950	Slfn8	-1.43525	0.146623	2.31161
407803	BC051226	-1.44363	0.119295	2.03808
108115	Slco4a1	-1.44973	9.29126e-06	2.12944
66184	Rps4l	-1.45078	0.000933041	3.01781
17118	Marcks	-1.45159	1.55905e-05	5.645
70789	Kynu	-1.46163	0.0083206	4.47802
100628611	Mir5107	-1.46183	0.0921204	4.32209
13423	Dnase2a	-1.46274	0.00706797	5.04209
106633	Ift140	-1.47008	0.000583927	4.13702
23969	Pacsin1	-1.47092	0.00143414	3.14235
14824	Grn	-1.48379	7.97595e-06	6.77832
21682	Tec	-1.48884	0.000210742	4.71466
73916	Ift57	-1.49705	0.00310353	1.13061
20351	Sema4a	-1.5047	0.00947325	2.24031
78416	Rnase6	-1.50658	0.00103324	6.48844
70497	Arhgap17	-1.50881	0.000137421	4.70552
22040	Trex1	-1.51966	0.000998381	4.85079
106878	Smim3	-1.52256	0.0237345	2.71806
241075	Plekhm3	-1.53418	0.000340954	3.37617
215114	Hip1	-1.5518	0.000707834	0.273882
27056	Irf5	-1.55222	1.93823e-07	6.38677
11746	Anxa4	-1.57219	8.71379e-05	3.12386
14191	Fgr	-1.58015	0.0116844	3.69093
13058	Cybb	-1.59532	0.0117161	5.34796
97287	Mtmr14	-1.59556	0.0017406	5.1005
231532	Arhgap24	-1.60864	0.0192699	1.09093
100121	Tdrd7	-1.60875	9.25509e-05	2.07463
15442	Hpse	-1.61866	7.73002e-06	4.02411
434223	Gm1966	-1.6235	0.075397	2.73023
18768	Pkib	-1.62362	5.85346e-05	3.55265
18577	Pde4a	-1.63083	0.0405119	0.388816
100502698	1700021K19Rik	-1.63423	6.57829e-08	4.67313
54125	Polm	-1.63701	2.2258e-06	3.58611
16992	Lta	-1.6492	0.0265894	4.30438
20970	Sdc3	-1.6496	0.0373551	1.24359
73582	Camkmt	-1.66282	0.0236449	1.22885
20195	S100a11	-1.66628	0.000489482	5.8539
67765	5830432E09Rik	-1.67525	0.00143414	0.925243
66058	Tmem176a	-1.69058	0.0109319	4.55682
14086	Fscn1	-1.6942	0.12363	1.65909
104759	Pld4	-1.7167	0.00225525	6.33594
100502897	Gm12854	-1.71698	0.000691983	4.54301
76681	Trim12a	-1.72545	0.0479028	3.83035
319934	Sbf2	-1.73114	0.000492815	0.146511
269713	Clip2	-1.74282	0.000767561	1.22449
14561	Gdf11	-1.76779	0.000834264	3.40675
667823	Trim5	-1.77183	0.00947325	2.04754
209387	Trim30d	-1.77584	0.0351965	2.03573
240427	Setbp1	-1.78342	0.00944188	0.619248
231147	Sh3tc1	-1.78519	0.000126141	1.95818
17259	Mef2b	-1.79494	0.000294019	2.90816
12368	Casp6	-1.79655	4.21006e-08	5.3005
18830	Pltp	-1.79985	0.00463669	5.73702
243961	Shank1	-1.81426	0.0724361	0.478675
224132	Dirc2	-1.82333	6.13597e-05	2.84192
13401	Dmwd	-1.8342	0.0438623	1.02521
98388	Chst10	-1.83964	0.00644898	3.59012
12458	Ccr6	-1.84507	4.78482e-07	5.73052
20299	Ccl22	-1.85406	0.0690626	1.44635
20893	Bhlhe40	-1.85657	0.00428978	4.40606
238875	Gapt	-1.87145	6.48928e-05	3.69615
72535	Aldh1b1	-1.87351	3.45013e-05	2.96651
27218	Slamf1	-1.88949	8.66498e-05	3.28374
338365	Slc41a2	-1.89901	2.54815e-05	1.42977
381091	H2-Eb2	-1.89913	0.000691983	6.57396
219148	Fam167a	-1.9018	0.00225525	3.15868
22785	Slc30a4	-1.90584	8.98805e-05	4.3595
16199	Il9r	-1.91766	0.000415846	4.02791
240168	Rasgrp3	-1.92188	3.48072e-05	5.02521
268973	Nlrc4	-1.92871	1.74748e-05	1.54784
17921	Myo7a	-1.93038	0.000415704	0.925692
50498	Ebi3	-1.95568	6.20708e-05	3.50591
100502856	Gm15848	-1.96174	0.071587	1.97397
11622	Ahr	-1.96467	4.73292e-08	1.3541
14128	Fcer2a	-1.98053	3.43836e-07	8.05529
625931	Gm6637	-1.99863	0.0577414	1.14659
241576	Ldlrad3	-1.99871	0.0153746	0.0776295
16728	L1cam	-1.99912	0.031096	0.00508138
76850	Ago4	-2.00343	0.000474328	0.112919
71904	Paqr7	-2.01725	0.0270656	0.756736
12517	Cd72	-2.02139	0.000127741	6.41697
70350	Basp1	-2.04031	0.00166383	1.2261
65963	Tmem176b	-2.04452	0.0109613	4.58308
19012	Ppap2a	-2.0664	0.00132396	0.115039
68180	Hyi	-2.07019	0.0234745	2.54991
73656	Ms4a6c	-2.09703	0.000222084	2.83344
98752	Fcrla	-2.10034	0.0157032	7.06108
94094	Trim34a	-2.10564	0.0219328	3.49378
19088	Prkar2b	-2.10565	0.000138909	0.603004
270160	Rab39	-2.10688	0.000201206	1.28387
382118	Zkscan7	-2.11816	0.013077	0.237825
100310872	Dynlt1a	-2.12654	0.0335731	1.13596
12514	Cd68	-2.13436	0.000513106	3.54444
68867	Rnf122	-2.1457	0.0163629	2.93867
21939	Cd40	-2.1538	5.13592e-08	5.79147
270152	Amica1	-2.15469	7.68584e-05	2.97304
233529	Kctd14	-2.17989	2.54815e-05	2.65474
21926	Tnf	-2.20904	0.0189311	1.16983
75985	Rab30	-2.23105	2.64992e-06	4.03474
56857	Slc37a2	-2.26142	4.40868e-08	3.72561
17101	Lyst	-2.308	4.16372e-06	2.14818
76820	Fam49a	-2.32207	6.82367e-05	2.12224
329693	Fcrl5	-2.3508	0.000725894	2.6445
51902	Rnf24	-2.42573	3.88961e-06	0.371178
27405	Abcg3	-2.44232	0.0151318	1.24337
56193	Plek	-2.4726	5.36926e-09	5.43241
227753	Gsn	-2.55698	9.12969e-09	5.59901
13610	S1pr3	-2.56634	6.65892e-08	2.66167
433100	AA388235	-2.56919	0.000247687	0.445346
64214	Rgs18	-2.60915	0.000704555	2.07582
625360	BC147527	-2.61612	0.0142038	1.80556
107771	Bmyc	-2.62119	2.94886e-09	5.9249
15162	Hck	-2.65362	0.041081	2.40814
245469	Pdzd4	-2.65919	2.51667e-05	0.774356
11303	Abca1	-2.68125	0.000262354	2.19064
65256	Asb2	-2.69573	4.67948e-05	0.446446
98256	Kmo	-2.72921	3.93672e-09	5.76244
20503	Slc16a7	-2.74436	0.00104718	1.04741
270084	Lpcat2	-2.75041	0.00178372	1.43789
20190	Ryr1	-2.78215	0.000184815	0.00320907
18073	Nid1	-2.8284	9.61894e-05	0.808417
69169	Fcmr	-2.8687	2.54815e-05	8.68527
211550	Tifa	-2.88013	0.000470107	1.94421
100217464	Snora41	-2.92557	0.0397242	0.12738
17916	Myo1f	-2.93557	6.47757e-06	1.73643
11690	Alox5ap	-3.07686	0.0199476	2.67093
232413	Clec12a	-3.13705	0.103536	1.04025
12983	Csf2rb	-3.22513	0.000111176	1.57703
72865	Cxx1c	-3.23374	0.00186065	0.504644
56506	Cib2	-3.24411	0.102585	1.4442
100504703	A730063M14Rik	-3.28363	0.00737439	0.285768
21953	Tnni2	-3.29014	6.48928e-05	2.73219
331524	Xkrx	-3.33149	5.36926e-09	3.89225
212898	Dse	-3.69482	7.75852e-08	0.707426
13733	Adgre1	-3.90893	0.00030516	1.57206
66857	Plbd1	-3.9649	8.05839e-09	4.07713
12045	Bcl2a1b	-3.97508	8.05839e-09	5.09235
18733	Pirb	-4.0332	0.00297858	0.992723
103149	Upb1	-4.35103	0.0165872	1.44956
18636	Cfp	-4.41136	2.94886e-09	3.99105
78252	Nxpe2	-4.44796	1.72885e-05	1.42438
108072	Grm6	-4.89186	2.69911e-08	0.280291
100038862	Btnl1	-5.0218	3.93672e-09	1.0916
171283	Havcr1	-5.0856	2.3705e-07	2.2439
12047	Bcl2a1d	-5.35178	3.35883e-07	3.09178
74039	Nfam1	-6.33559	4.82337e-08	2.77843

## Sheet: SpiB
EntrezID	Symbol	SpiB KO vs control	adj.P.Val	AveExpr
434624	Gm20746	4.83777	1.27474e-05	3.42738
259277	Klk8	2.90103	0.12086	0.889561			upregulated
71755	Dhdh	2.48208	0.0128953	0.994287
22637	Zap70	1.50393	0.00928601	3.31231			downregulated
68667	Trpm4	1.37318	0.0532418	0.193068
100504632	Gm11478	1.29531	0.00928601	11.3662
100502698	1700021K19Rik	-0.629886	0.126281	4.67313
213391	Rassf4	-0.717365	0.12356	2.8014
56857	Slc37a2	-0.812362	0.132559	3.72561
66682	Trappc5	-0.857777	0.0019381	5.68983
14128	Fcer2a	-0.872115	0.122029	8.05529
18636	Cfp	-1.14181	0.0532418	3.99105
52552	Parp8	-1.17587	0.0532418	2.00457
338365	Slc41a2	-1.67212	0.0294731	1.42977
171283	Havcr1	-1.88189	0.0396374	2.2439
78252	Nxpe2	-2.58123	0.0532418	1.42438
14325	Ftl1	-5.18743	7.23073e-07	5.56924

## Sheet: PU.1 SpiB
EntrezID	Symbol	PU.1 SpiB DKO vs control	adj.P.Val	AveExpr
434624	Gm20746	5.86516	1.08924e-07	3.42738
11931	Atp1b1	5.8043	7.79704e-09	4.74104			upregulated
18546	Pcp4	4.14643	0.0127101	1.38326
192120	Bspry	3.92461	8.48465e-05	1.23656			downregulated
16185	Il2rb	3.90839	0.00701793	2.72856
100043314	Tigit	3.65778	0.00108266	0.634921
14127	Fcer1g	3.57355	0.0141998	3.77505
17341	Bhlha15	3.53191	0.000119198	0.85294
12977	Csf1	3.43248	0.000704198	1.40254
66214	Rgcc	3.38889	0.00224595	0.344593
16178	Il1r2	3.35127	0.000218558	0.0799397
12487	Cd28	3.31074	0.000678252	0.711653
21664	Phlda1	3.30655	0.00332916	1.16574
16963	Xcl1	3.28669	0.0943023	1.66695
211666	Mgst2	3.25884	1.82043e-06	3.84172
217410	Trib2	3.05095	0.000260651	4.06524
207728	Pde2a	2.99677	0.00125446	4.77715
230393	Focad	2.88698	4.9813e-05	2.15876
17075	Epcam	2.88446	0.000215829	3.17047
19309	Pygm	2.87264	0.000299977	2.3774
100503190	Gm19585	2.82049	0.00888985	3.7188
57765	Tbx21	2.78654	0.0643035	1.09449
13041	Ctsw	2.7544	0.0159324	2.20952
110454	Ly6a	2.74983	1.84049e-09	8.06396
72027	Slc39a4	2.74189	0.000910123	0.0407204
13723	Emb	2.69053	2.65185e-05	1.97761
14190	Fgl2	2.5869	0.000251441	1.42661
70377	Derl3	2.54852	4.53064e-05	2.47444
21858	Timp2	2.46854	0.088231	0.473058
16797	Lat	2.45836	0.00127573	1.53822
22637	Zap70	2.45632	4.87401e-07	3.31231
100302600	Snord43	2.43973	0.131179	1.08869
20393	Sgk1	2.42958	1.5533e-06	1.95556
211770	Trib1	2.42369	0.0112821	1.70142
67951	Tubb6	2.33953	0.000262205	1.17279
20677	Sox4	2.33844	0.000285082	1.63458
12484	Cd24a	2.32795	4.32417e-06	8.02341
238393	Serpina3f	2.24239	5.06489e-05	1.94983
259277	Klk8	2.23929	0.0386368	0.889561
192657	Ell2	2.22424	1.08924e-07	4.31887
231842	Amz1	2.22054	0.0103001	0.0748557
74646	Spsb1	2.21657	1.23146e-06	0.750004
76000	5033430I15Rik	2.20625	0.00904343	0.636806
11647	Alpl	2.18337	7.7783e-06	1.47021
20969	Sdc1	2.15567	0.000564977	1.76292
57248	Ly6i	2.13967	0.108577	0.451137
17119	Mxd1	2.13244	0.000489503	1.66203
14581	Gfi1	2.12398	0.00591296	0.164329
16184	Il2ra	2.12362	0.000110638	0.516576
18715	Pim2	2.11921	1.14033e-06	5.01834
625342	Gm13315	2.1034	0.0318145	1.74347
71755	Dhdh	2.09094	0.00331817	0.994287
13011	Cst7	2.08569	5.32563e-06	2.68503
68241	Fam195a	2.02277	0.00656144	1.35687
59126	Nek6	1.9987	0.00119873	1.78066
218442	Serinc5	1.99665	3.50013e-06	3.60913
11628	Aicda	1.99212	0.0564456	2.47632
64540	Tspan4	1.99156	0.00440523	0.374264
50766	Crim1	1.98224	0.0128576	0.842809
68279	Mcoln2	1.97614	0.0207187	2.26983
69608	Sec24d	1.95213	0.00623745	2.14223
18646	Prf1	1.91757	0.00557605	2.36508
16952	Anxa1	1.90914	0.0950342	1.90941
29857	Mapk12	1.89787	0.104777	1.88217
66120	Fkbp11	1.88621	0.0145389	3.04051
18645	Pfn2	1.88354	0.000564977	1.79788
21838	Thy1	1.85	2.85048e-06	3.26428
77862	Thyn1	1.79521	0.00604172	2.03473
16431	Itm2a	1.78781	0.0028941	2.41159
60527	Fads3	1.7817	0.113865	0.405173
50918	Myadm	1.77338	5.20567e-05	4.97122
140703	Emid1	1.76057	5.32563e-06	3.63713
93675	Clec2i	1.7498	0.0186621	4.23833
19243	Ptp4a1	1.72956	0.0497254	0.292365
12337	Capn5	1.72562	0.00308702	2.23309
69816	Mzb1	1.72065	3.16264e-08	9.21361
50778	Rgs1	1.70308	0.0159324	0.645596
319158	Hist1h4i	1.6859	0.0124015	3.57541
12896	Cpt2	1.6851	5.32563e-06	3.87887
15368	Hmox1	1.68407	0.00897347	0.036465
58206	Zbtb32	1.68309	0.0266937	0.700924
15483	Hsd11b1	1.68095	0.00894955	3.71972
100502630	Gm15545	1.66408	0.022964	1.27196
242894	Actr3b	1.64159	0.0216509	1.14101
70574	Cpm	1.63594	0.0218742	3.53954
100134990	Gm12060	1.62235	0.097752	0.404738
73139	Cenpv	1.61321	2.45609e-05	1.94147
14862	Gstm1	1.60752	0.0012453	2.07643
68355	2010204K13Rik	1.59304	0.0297755	1.77926
50708	Hist1h1c	1.57812	0.040606	2.88392
16476	Jun	1.57223	0.00930519	4.43288
71776	Tha1	1.55735	0.0393616	0.773884
70556	Slc25a33	1.54301	7.8329e-05	2.66681
20715	Serpina3g	1.53448	6.18507e-07	5.92976
170748	Smco4	1.52892	0.00160965	2.74984
71865	Fbxo30	1.51337	0.00261367	0.899058
27371	Sh2d2a	1.50772	4.53064e-05	3.24735
71910	Ppapdc1b	1.50746	0.00181448	2.49202
319183	Hist1h2bj	1.50677	0.0311007	0.408001
11852	Rhob	1.50249	0.0623785	4.13179
20181	Rxra	1.49738	0.00110371	0.655051
240754	Lax1	1.49588	0.000745629	5.61265
11933	Atp1b3	1.48104	2.33273e-06	6.96748
76737	Creld2	1.46358	0.000848785	5.57277
56520	Nme4	1.45766	0.0764179	1.05712
268481	Krt222	1.45549	0.0504355	0.390911
20520	Slc22a5	1.4481	0.00332683	2.2426
235283	Gramd1b	1.44446	0.0278603	0.994361
67769	Gpatch2	1.43548	5.22306e-05	2.21609
109019	Nabp1	1.42629	7.06574e-06	5.0489
71207	Nudt4	1.42497	6.46335e-06	4.58096
664968	Tmem238	1.42487	0.00874821	3.98253
244237	Tnfrsf26	1.42217	0.0870128	2.84818
69660	Tmbim1	1.42141	0.00341862	1.56542
12608	Cebpb	1.42121	0.00371818	2.55784
216858	Kctd11	1.42007	0.106393	0.70269
20230	Satb1	1.41644	0.000140301	4.98246
213539	Bag2	1.41326	0.0893832	0.815188
74211	1700017B05Rik	1.40816	0.000565152	4.13829
57444	Isg20	1.40759	0.00319115	3.92393
269630	5031425E22Rik	1.40316	0.00280359	3.13477
14873	Gsto1	1.39958	0.000723701	4.12113
74645	Fam46c	1.39525	0.0239219	1.43662
20335	Sec61g	1.39269	0.00751587	2.0435
100978	Nfxl1	1.39005	0.000964976	1.20418
19672	Rcn1	1.38292	0.00457158	1.01159
225994	Nmrk1	1.37786	0.00186027	1.82491
17749	Polr2k	1.37573	0.127433	1.34622
18263	Odc1	1.3644	0.0024372	5.09138
73182	Pear1	1.36253	0.0113458	3.30205
15902	Id2	1.35713	0.0360794	3.62679
22339	Vegfa	1.34508	0.0790367	0.375816
69091	Vps26b	1.34478	0.00100178	1.25151
27362	Dnajb9	1.33399	0.00962173	4.14059
17988	Ndrg1	1.32802	0.0144411	2.41817
22035	Tnfsf10	1.32254	0.0396428	0.232478
66948	Acad8	1.30522	0.033313	0.403934
433637	Gm5547	1.2949	0.00966316	3.64976
232223	Txnrd3	1.29414	0.000105518	2.55016
74840	Manf	1.2939	0.000164162	6.83698
21807	Tsc22d1	1.29112	0.0809681	1.93033
110172	Slc35b1	1.29067	0.000176707	5.7654
67895	Ppa1	1.28824	0.0133836	5.54858
216197	Ckap4	1.28544	3.97158e-05	5.33982
227960	Gca	1.28468	0.0352018	0.64554
17896	Myl4	1.28383	0.000994227	3.87409
76251	Ercc6l2	1.27726	0.00817876	2.64562
140570	Plxnb2	1.27555	0.00138705	2.29942
55948	Sfn	1.273	0.0025223	4.84211
227696	Phyhd1	1.27039	0.080486	0.170812
67702	Rnf149	1.26772	0.00107896	3.22019
106347	Ildr1	1.24443	0.0435067	1.21357
20737	Spn	1.24436	0.0106254	3.57436
65112	Pmepa1	1.2418	1.91117e-05	2.46723
22393	Wfs1	1.23543	0.00111641	2.19569
23917	Impdh1	1.22779	0.00406044	4.24057
56325	Abcb9	1.22704	0.00269251	0.852104
21873	Tjp2	1.22383	0.00217257	0.264133
67900	Mtfp1	1.2228	0.0529103	1.73789
107350	AW112010	1.22183	0.0320184	5.66989
16329	Inpp1	1.22138	0.000242021	3.1122
69554	Klhdc2	1.22098	3.84229e-05	6.64399
18010	Neu1	1.22063	1.7235e-05	3.80836
22439	Xk	1.21221	0.000879655	2.57723
14782	Gsr	1.21187	0.00990637	2.45387
216233	Socs2	1.21147	0.0842013	1.11164
14255	Flt3	1.20973	0.120021	0.96475
70021	Nt5dc2	1.20315	0.0135092	1.22692
18220	Nucb1	1.19485	1.06178e-06	5.99639
232969	Zfp428	1.19265	0.0161815	1.96744
110920	Hspa13	1.18843	0.00181322	3.37677
66222	Serpinb1a	1.1867	0.0134409	6.19526
100504230	AU020206	1.18608	0.0499202	6.00773
56434	Tspan3	1.18301	6.21544e-05	4.0644
12575	Cdkn1a	1.17897	0.00130688	1.78463
12282	Hyou1	1.16997	0.00584584	5.60215
14828	Hspa5	1.16613	0.054978	8.39398
226830	Smyd2	1.16429	0.143913	1.63887
17005	Ltk	1.16352	0.0516586	0.442047
19301	Pxmp2	1.16342	0.0486731	1.12547
230991	B930041F14Rik	1.15664	0.0494608	1.38241
70361	Lman1	1.15516	0.000260186	4.30102
17064	Cd93	1.15487	0.0132873	1.39149
22022	Tpst2	1.1545	0.000277385	5.42063
17907	Mylpf	1.15061	0.0246654	2.24749
17873	Gadd45b	1.14839	0.0114205	4.47729
21938	Tnfrsf1b	1.14772	2.2991e-05	4.01853
16412	Itgb1	1.14663	0.000593832	4.5821
11757	Prdx3	1.14617	5.75037e-05	6.54097
70122	Mllt3	1.14567	0.0021559	1.52001
100504166	4933421O10Rik	1.14439	0.0569437	0.408057
17025	Alad	1.13616	0.000241383	5.15169
74104	Abcb6	1.13405	0.00535415	2.56479
15983	Ifrd2	1.13299	0.0285763	4.28183
12418	Cbx4	1.13297	1.91958e-05	3.82906
19165	Psen2	1.12842	0.00315406	5.35619
72061	2010111I01Rik	1.12446	0.0857194	0.197377
12585	Cdr2	1.11249	0.123847	0.734497
77106	Tmem181a	1.10984	0.095749	0.2194
12363	Casp4	1.1054	0.00211767	3.64546
109672	Cyb5a	1.10479	0.000398185	5.81853
76167	Snrnp35	1.10089	0.0308689	2.84564
17999	Nedd4	1.09903	0.0944987	3.4907
64136	Sdf2l1	1.09654	0.0351792	6.54823
11951	Atp5g1	1.0921	0.00995451	4.15482
67846	Tmem39a	1.09022	0.00028055	3.63148
109065	Dnaaf2	1.08976	0.0512029	4.49573
240334	Pcyox1l	1.08703	0.0127319	2.67072
19663	Rbpms	1.08486	0.148072	0.909074
20810	Srm	1.0829	0.0960714	5.92327
68428	Steap3	1.06798	0.0789137	0.617297
56737	Alg2	1.0673	0.000387184	4.02445
66059	Krtcap2	1.06499	0.00571126	7.95454
12557	Cdh17	1.0626	0.140849	3.01472
68981	Snrpa1	1.05944	0.00339085	5.62207
67739	Slc48a1	1.05851	0.00130688	4.94762
75796	Cdyl2	1.05838	0.00335347	1.42205
623672	Gm6444	1.0545	0.0486572	3.55444
20818	Srprb	1.05376	0.00010752	4.58546
28042	Ept1	1.05184	0.00940415	2.80543
68140	Tigd2	1.05155	1.87488e-06	3.95444
17874	Myd88	1.04809	0.000565152	5.51508
14870	Gstp1	1.04536	0.000351036	6.34325
94185	Tnfrsf21	1.04483	0.0528707	1.19884
72699	Lime1	1.04461	0.000754381	3.7724
70747	Tspan2	1.04341	0.0040919	2.86255
100504632	Gm11478	1.04256	0.00274992	11.3662
16504	Kcnc3	1.04248	0.0287618	0.669259
20365	Serf1	1.04142	0.0774161	1.77884
18938	Ppp1r14b	1.04027	0.00591658	6.12225
66256	Ssr2	1.03875	0.000114334	6.90165
73690	Glipr1	1.0329	0.00773388	4.46718
70617	5730508B09Rik	1.03082	0.0182797	3.05835
52637	Cisd1	1.03057	0.000246599	5.64522
71853	Pdia6	1.0253	0.00210309	7.58034
68520	Zfyve21	1.02513	0.0603008	2.28296
72947	Phykpl	1.02395	0.028613	2.63478
18576	Pde3b	1.02223	4.53064e-05	3.53169
13804	Endog	1.02065	0.0690251	3.53463
223693	Tmem184b	1.01933	0.00776964	4.48302
53314	Batf	1.01854	0.0121379	5.21176
14958	H1f0	1.0146	0.0750915	2.07128
67784	Plxnd1	1.01261	0.0594318	0.535316
16534	Kcnn4	1.01076	0.0252116	4.10076
230806	Aim1l	1.00915	0.00990637	0.169116
224454	Zdhhc14	1.00844	0.00644868	2.18791
654432	Gm7334	1.0078	0.0864501	1.47976
53618	Fut8	1.00656	0.00635828	2.70894
12531	Cdc25b	1.00407	8.29026e-05	5.31841
105171	Arrdc3	1.00403	0.119146	3.08459
214048	Larp1b	1.00297	0.00793529	2.99992
14950	H13	0.99946	8.87549e-06	4.57732
28075	Desi1	0.994218	0.000422451	4.81182
18004	Nek1	0.994024	0.115686	1.0019
100037258	Dnajc3	0.991926	0.00368337	4.86605
15461	Hras	0.98996	0.000582836	3.96048
66624	Spcs2	0.987361	7.35419e-05	6.55419
66384	Srp19	0.985294	0.00102047	6.05753
52892	Sco1	0.982778	0.0340329	1.74708
54219	Cd320	0.982411	0.0348227	2.28256
239743	Klhl6	0.981868	0.00010163	5.85892
68347	0610011F06Rik	0.98184	0.00617587	4.86124
260409	Cdc42ep3	0.97902	0.0376458	2.27609
16529	Kcnk5	0.978047	0.00563351	3.25255
69104	2005-03-01	0.97616	6.26455e-05	3.67118
14073	Faah	0.97399	0.140278	0.842838
14977	Slc39a7	0.973789	4.91143e-05	5.52558
17134	Mafg	0.963314	0.0225645	2.6762
14469	Gbp2	0.963187	0.0394492	3.2305
231821	Adap1	0.963086	0.0114822	4.63829
105827	Amigo2	0.96249	0.00353456	2.9918
70316	Ndufab1	0.962312	0.0532189	3.54976
66491	Polr2l	0.962178	0.0177981	3.68122
101592	Eftud1	0.958694	0.0932811	3.47831
73229	3110052M02Rik	0.956629	0.0569437	1.03665
13436	Dnmt3b	0.956271	0.107926	0.381951
103963	Rpn1	0.955584	0.00192431	6.25897
22433	Xbp1	0.954834	0.0024918	7.93161
53421	Sec61a1	0.954061	8.77179e-06	6.88937
107503	Atf5	0.95359	0.00102245	3.2154
56524	Mpp6	0.951262	0.00422537	4.19521
56397	Morf4l2	0.950979	0.0162828	4.96232
67941	Rps27l	0.95006	0.00131283	6.99064
72355	Cdpf1	0.950007	0.00940237	3.53421
100504524	Cisd3b	0.949217	0.120272	4.02299
80291	Rilpl2	0.94685	0.0110639	5.8317
66190	Acer3	0.945287	0.03784	0.938668
100042625	Gm3934	0.944797	0.000253471	6.22277
16403	Itga6	0.944474	0.0736384	2.59755
22761	Zfpm1	0.942545	0.0384667	3.64529
217119	Xylt2	0.940687	0.00940237	2.13343
67416	Armcx2	0.938773	0.0080929	2.54525
228775	Trib3	0.938292	0.119203	0.364153
16842	Lef1	0.927162	0.0813753	1.41836
11486	Ada	0.927045	0.0568516	2.9109
78943	Ern1	0.926354	0.119624	1.05698
70551	Tmtc4	0.921614	0.0625093	0.965345
66423	Coprs	0.920983	0.10759	1.17658
20501	Slc16a1	0.917052	0.140256	3.08115
331026	Gmppb	0.911391	0.0444656	4.37719
68137	Kdelr1	0.90967	0.00822961	6.6424
66357	Ostc	0.906303	0.00119873	6.76755
67369	Qpctl	0.905853	0.00210309	2.64643
381511	Pdp1	0.905071	0.100802	1.43219
66358	Adprm	0.904419	0.00641518	3.92531
13170	Dbp	0.90399	0.0654784	3.78121
109129	Mmadhc	0.902419	0.000724442	5.26682
70757	Hacd2	0.902076	0.0202881	2.6161
193813	Mcfd2	0.899257	0.000899923	3.66419
66311	Cenpw	0.89826	0.00396621	2.53734
14630	Gclm	0.89525	0.0019117	4.1302
12905	Cradd	0.892361	0.00556971	3.73736
66922	Rras2	0.891321	0.000302705	5.92524
14872	Gstt2	0.889563	0.00851432	4.77894
320116	Fndc9	0.888287	0.131956	0.400392
68480	1110007C09Rik	0.887005	0.127119	4.62462
66913	Kdelr2	0.886357	0.00111571	5.67312
50772	Mapk6	0.883914	0.0383714	4.05119
55978	Ift20	0.881932	0.000287563	4.95719
66832	Rsph3a	0.880378	0.104385	0.51621
52653	Nudcd2	0.879509	0.00470164	4.72553
18605	Enpp1	0.877989	0.000260651	4.00097
30057	Timm8b	0.87678	0.0187413	5.79274
20849	Stat4	0.875633	0.0152729	4.44868
20539	Slc7a5	0.87374	0.0768146	4.95541
20656	Sod2	0.871083	0.000252954	4.28738
23882	Gadd45g	0.870006	0.0621772	5.37431
117149	Tirap	0.866633	0.0194779	1.661
11861	Arl4a	0.866465	0.00469079	2.37957
12068	Bet1	0.865544	0.0497254	4.21926
17936	Nab1	0.865485	0.0435272	4.30362
13008	Csrp2	0.862966	0.0194844	3.92364
18669	Abcb1b	0.862872	0.0764179	1.27977
17149	Magoh	0.862701	0.000848258	7.44991
59031	Chst12	0.860167	0.0395096	4.85894
17974	Nck2	0.860166	0.0246077	2.15252
66433	Chchd7	0.859855	0.0743916	4.41757
107522	Ece2	0.859394	0.0314964	1.85779
67239	Rpf2	0.859209	0.0633825	4.3242
68262	Agpat4	0.858351	0.00278446	3.33324
433375	Creg1	0.857404	0.00419731	3.9251
101122	Rpusd3	0.856321	0.0312693	2.72509
227929	Cytip	0.855583	0.0809424	5.66766
69902	Mrto4	0.854394	0.0633913	5.254
17869	Myc	0.851227	0.0519246	4.99022
105351	AW209491	0.851154	0.0858329	2.07505
14629	Gclc	0.850718	0.000317178	3.56777
14287	Fpgs	0.84776	0.0307851	3.60001
66286	Sec11c	0.847526	0.00083834	7.84834
80914	Uck2	0.845603	0.109841	4.24258
103534	Mgat4b	0.844949	0.0497254	1.27145
60507	Qtrt1	0.843915	0.0351792	3.21668
74732	Stx11	0.843306	0.00940415	2.63491
27643	Ubl4a	0.843003	0.0029617	4.45668
14085	Fah	0.842273	0.110462	2.38057
107895	Mgat5	0.841588	0.0516663	1.81373
17463	Psmd7	0.841462	0.00391454	6.20219
66282	Tma16	0.840768	0.146322	2.93508
19302	Pex2	0.839463	0.014775	4.0227
66148	Dnajc15	0.836253	0.0101593	5.08805
68133	Gcsh	0.835808	0.080486	3.80482
212679	Mars2	0.835016	0.0257007	3.32219
20932	Surf4	0.834883	0.00053816	7.0105
668896	Spcs2-ps	0.834569	0.00821243	5.32335
56390	Sssca1	0.833802	0.0524614	5.09758
240672	Dusp5	0.827452	0.0745063	3.76635
20345	Selplg	0.827264	0.0583513	4.58211
243905	Zfp568	0.822772	0.0960714	1.58916
15018	H2-Q7	0.819986	0.0029515	6.11006
23872	Ets2	0.819081	0.124597	2.61761
12925	Crip1	0.818229	0.14881	8.32103
20021	Polr2c	0.817684	0.00760955	3.69726
68796	Tmem214	0.81764	0.000788928	4.18875
68040	Zfp593	0.814127	0.0384667	2.44518
219140	Spata13	0.812546	0.00940415	2.38472
22272	Uqcrq	0.808693	0.0027077	7.59804
79554	Cptp	0.808243	0.0704765	2.54903
67388	1110008F13Rik	0.808237	0.0194779	6.2614
66212	Sec61b	0.80649	0.00756528	7.23854
68176	Fam212a	0.805723	0.0579488	4.0544
216150	Cdc34	0.805187	0.0019117	6.35227
66988	Lap3	0.79946	0.0849649	4.22813
14229	Fkbp5	0.796017	0.00194494	3.98647
100042561	Gm10177	0.79529	0.0341325	6.49074
223775	Pim3	0.794423	0.00368918	4.16027
100043636	AI662270	0.793986	0.000774022	6.89236
20496	Slc12a2	0.793672	0.0511563	1.56189
105638	Dph3	0.792491	0.0021559	3.84254
217664	Mgat2	0.790783	0.0254105	6.18479
15925	Ide	0.789954	0.0252464	3.9305
66054	Cndp2	0.788677	0.0020458	5.18411
109229	Fam118b	0.787761	0.0475476	3.89014
66586	Crls1	0.787262	0.00670257	3.73982
105245	Txndc5	0.786816	4.04782e-05	7.15599
20017	Polr1b	0.786038	0.0654784	3.63051
17992	Ndufa4	0.785484	0.00630657	8.68043
217151	Arl5c	0.785476	0.00763447	4.84067
319615	Zfp944	0.784417	0.1415	2.01002
54369	Nme6	0.782606	0.055988	3.5759
76367	Trp53rkb	0.781717	0.0433419	0.97915
16432	Itm2b	0.781266	0.0285763	8.56779
17127	Smad3	0.778744	0.046389	2.88236
57874	Hacd3	0.778563	0.00429027	4.45362
13177	Eci1	0.778512	0.0100122	5.27685
50493	Txnrd1	0.777672	0.000848258	5.12131
105083	Pelo	0.776899	0.0119008	3.30731
74868	Tmem65	0.776193	0.0785395	2.10012
12048	Bcl2l1	0.776128	0.0242939	3.10213
11416	Slc33a1	0.77563	0.00102245	3.5367
19881	Rom1	0.774198	0.132931	3.15566
67547	Slc39a8	0.773423	0.00486244	0.887912
53860	2009-09-01	0.770984	0.0050011	4.63964
67390	Rnmtl1	0.770667	0.0604964	2.84233
228993	Slc17a9	0.769022	0.137226	3.36338
80795	Selk	0.768968	0.00524596	5.93245
66881	Pcyox1	0.76757	0.0132873	3.23474
14583	Gfpt1	0.766044	0.0415177	3.82811
52588	Tspan14	0.764782	0.102114	5.37656
65961	Utp3	0.763117	0.00181322	5.90765
74246	Gale	0.762966	0.0635334	3.31714
12125	Bcl2l11	0.762363	0.119146	4.46304
94064	Mrpl27	0.762292	0.0126114	4.20767
66461	Ptpmt1	0.762135	0.0192806	3.84697
69718	Ipmk	0.761069	0.00591296	3.37172
78895	Pus7l	0.759971	0.0893274	2.19184
15466	Hrh2	0.759202	0.071309	1.26188
69890	Zfp219	0.757168	0.124597	2.01498
74114	Crot	0.755281	0.0242364	3.68544
67890	Ufm1	0.752209	0.00317663	3.66854
67832	Brix1	0.751034	0.0220714	4.61728
99382	Abtb2	0.750923	0.147537	1.30635
56309	Mycbp	0.749937	0.0228767	3.743
66248	Alg5	0.749477	0.0124015	4.52532
106068	Slc45a4	0.748403	0.0064089	2.41039
19219	Ptger4	0.746443	0.0320466	2.93274
109299	C330006A16Rik	0.745285	0.0283198	3.82369
66448	Mrpl20	0.744966	0.0053669	6.47041
68499	Mrpl53	0.744546	0.0299964	4.72221
56334	Tmed2	0.742974	0.00734247	4.85873
56298	Atl2	0.742542	0.000422451	4.19013
13200	Ddost	0.741547	0.0017425	7.35462
109815	Vimp	0.740291	0.0060515	4.96268
26901	Deb1	0.737821	0.0643804	4.428
69702	Ndufaf1	0.736991	0.0351792	3.90956
67838	Dnajb11	0.736949	0.00736886	5.85901
18081	Ninj1	0.736639	0.0192806	4.60031
16364	Irf4	0.735873	0.141259	6.17639
74268	Aven	0.734749	0.0522845	4.11943
66897	Naa16	0.734442	0.0755164	1.94876
54342	Gnpnat1	0.734106	0.124597	2.81757
19395	Rasgrp2	0.733918	0.0325542	6.30052
13681	Eif4a1	0.732173	0.055988	5.43302
100910	Chpf2	0.730887	0.000428487	4.03097
170737	Znrf1	0.729137	0.0173112	2.11758
70380	Mospd1	0.727595	0.0999939	2.59221
27267	Cars	0.726651	0.139649	3.1308
12304	Pdia4	0.725907	0.0400908	7.32702
381820	Smim10l1	0.724348	0.0259362	3.14472
319710	Frmd6	0.723522	0.0728894	0.738572
56209	Gde1	0.721739	0.00103619	4.92781
330401	Tmcc1	0.720492	0.0124175	1.90847
18102	Nme1	0.72019	0.0471139	6.38089
17254	Slc3a2	0.719375	0.00186027	5.47191
69019	Spcs1	0.71893	0.0114076	6.14016
66967	Edem3	0.718923	0.00154103	3.44808
19175	Psmb6	0.718892	0.00204795	7.20337
57377	Mogs	0.716973	0.00816798	5.53404
216156	Wdr18	0.715744	0.0563654	4.48421
14595	B4galt1	0.715289	0.0014691	6.55548
66617	Ntmt1	0.713685	0.0391475	3.9245
109054	Pfdn4	0.713371	0.023447	4.56611
106200	Txndc11	0.713055	0.00294834	4.5369
192193	Edem1	0.71081	0.0158899	5.60365
12846	Comt	0.710795	0.00971934	3.23556
232087	Mat2a	0.7106	0.035971	6.2194
24030	Mrps12	0.70847	0.0343909	5.83938
16430	Stt3a	0.707119	0.0024372	6.85054
13803	Enc1	0.705519	0.137613	1.17461
14827	Pdia3	0.705498	0.102661	8.01199
13202	Ddt	0.705467	0.0085121	6.3346
67767	Jagn1	0.705431	0.0242939	4.9825
106957	Slc39a6	0.703564	0.0229483	4.06487
69185	Dtwd1	0.702265	0.117002	2.74525
12017	Bag1	0.700224	0.00265379	6.39113
71991	Ercc8	0.699512	0.148072	2.45856
69833	Polr2f	0.699501	0.0150106	6.62855
117109	Pop5	0.698649	0.0254105	5.86537
28126	Nop16	0.697971	0.0653668	4.57129
620016	Gm12669	0.695895	0.00904091	5.82544
74747	Ddit4	0.695861	0.0382238	6.37668
56458	Foxo1	0.695055	0.00260831	6.17245
72475	Ssbp3	0.691995	0.0223017	3.74621
30932	Zfp330	0.691458	0.00259996	4.24571
624251	Gm6485	0.690963	0.0126114	5.84688
17524	Mpp1	0.690762	0.000925419	5.05543
12850	Coq7	0.689458	0.029841	4.13525
17713	Grpel1	0.689446	0.00992773	4.62255
53625	B3gnt2	0.688954	0.00289526	5.96156
70223	Nars	0.688876	0.0758172	5.87686
53328	Pgrmc1	0.688703	0.00593187	5.11456
217732	Cipc	0.688526	0.0256459	3.72609
64296	Abhd8	0.688142	0.0126996	4.19042
20238	Atxn1	0.687997	0.0793019	0.669301
66142	Cox7b	0.687252	0.00957964	6.86431
77929	Yipf6	0.687059	0.0429095	2.92598
104130	Ndufb11	0.686775	0.0343079	7.93602
75007	Fam63a	0.68568	0.0740383	3.38444
21665	Tdg	0.684636	0.146322	1.81913
230734	Yrdc	0.683969	0.0126114	4.9835
69080	Gmppa	0.68325	0.0162918	3.99508
70465	Wdr77	0.682651	0.0997863	4.14685
52530	Nhp2	0.682601	0.0104096	6.89877
30926	Glrx3	0.682106	0.0124015	4.38461
20598	Smpd2	0.682006	0.0705906	2.81842
67840	Mrpl57	0.681895	0.0208784	4.26931
11605	Gla	0.681792	0.0904229	1.3453
78304	Naa38	0.680025	0.0243769	6.12243
28106	Mydgf	0.6778	0.0153229	5.97679
67437	Ssr3	0.677631	0.00362803	6.91297
380773	Slirp	0.676149	0.0973642	5.4648
666693	Gm8242	0.673568	0.106393	2.72035
218138	Gmds	0.672994	0.0440051	3.65306
12317	Calr	0.672989	0.0743916	8.93618
319448	Fndc3a	0.672208	0.0109393	2.76349
74158	Josd1	0.671191	0.00888985	3.82115
19035	Ppib	0.671162	0.0169311	7.7698
21854	Timm17a	0.670746	0.0577683	5.2498
66477	Usmg5	0.670008	0.049006	6.09113
56530	Cnpy2	0.669992	0.0109437	5.52177
65960	Twsg1	0.66939	0.0315068	4.52179
121022	Mrps6	0.66805	0.105889	3.84777
98238	Lrrc59	0.668	0.144009	5.68175
22213	Ube2g2	0.667802	0.0019117	5.32075
16190	Il4ra	0.66747	0.00511699	7.51208
97159	A430005L14Rik	0.666875	0.0515318	4.41654
69051	Pycr2	0.665243	0.0238123	4.68657
66377	Ndufc1	0.663209	0.0363907	6.30571
19139	Prps1	0.660766	0.149001	4.99258
13631	Eef2k	0.660691	0.0198837	1.32831
12321	Calu	0.659924	0.00211767	5.16941
54624	Paf1	0.659487	0.0133041	4.70389
69804	Tmem147	0.659444	0.0470066	5.9613
72265	Tram1	0.659349	0.00471463	7.14022
17766	Nudt1	0.659214	0.118329	3.7422
54613	St3gal6	0.658985	0.0131814	4.75342
68212	Tmbim4	0.658235	0.0703483	6.25891
22166	Txn1	0.657759	0.0310592	7.43008
192174	Rwdd4a	0.656045	0.0153229	3.89672
330836	Slc7a6	0.655626	0.0454039	3.41497
67105	Timm21	0.655207	0.0583749	3.89969
277414	Trp53i11	0.654609	0.00524715	6.3365
108687	Edem2	0.654468	0.00319115	5.24265
100608	Noc4l	0.654186	0.0954187	5.00181
353172	Gars	0.653321	0.0719117	5.79105
23983	Pcbp1	0.65285	0.0381315	8.44815
68198	Ndufb2	0.652531	0.0577338	6.8902
67180	Yipf5	0.650092	0.0126114	4.53119
66467	Gtf2h5	0.647604	0.00648861	5.41091
13135	Dad1	0.647235	0.01976	5.53613
212862	Chpt1	0.645393	0.0950178	2.04481
67073	Pi4k2b	0.644965	0.0529714	1.50293
56449	Ybx3	0.644147	0.10759	6.47856
227613	Tubb4b	0.643809	0.0322217	7.73186
17068	Ly6d	0.643059	0.0880716	10.1074
13684	Eif4e	0.641969	0.0301105	4.59117
66978	Luc7l	0.641125	0.084935	3.26276
14651	Hagh	0.640448	0.0552477	3.63296
140740	Sec63	0.640316	0.0982781	3.38965
66916	Ndufb7	0.640274	0.0109067	7.54279
19173	Psmb5	0.638187	0.0526494	6.37974
110960	Tars	0.637654	0.117002	5.12317
71538	Fbxo9	0.637402	0.0313244	3.26525
59014	Rrs1	0.636967	0.147537	5.11461
56228	Ube2j1	0.63692	0.00121156	5.53845
105675	Ppif	0.636541	0.0296568	5.32055
66394	Nosip	0.636524	0.0143619	5.09939
11938	Atp2a2	0.63597	0.098486	5.28706
67976	Trabd	0.635191	0.00190509	5.53623
70369	Bag5	0.634406	0.0103894	4.02865
213012	Abhd10	0.63435	0.104777	2.46513
225995	D030056L22Rik	0.634098	0.069524	4.41833
68533	Mphosph6	0.632866	0.0228536	4.05963
108121	U2af1	0.632265	0.106322	4.3148
225659	Cep76	0.632138	0.139754	2.19029
50496	E2f6	0.631792	0.0381716	2.8183
67062	Slc25a53	0.631452	0.0337424	3.94386
75678	Ippk	0.631396	0.0747954	2.33039
66245	Hspbp1	0.631229	0.0242364	5.47575
16478	Jund	0.629788	0.0144007	8.96196
234388	Ccdc124	0.62938	0.0210467	5.63115
69482	Nup35	0.628281	0.128661	1.30986
19324	Rab1	0.626904	0.0060515	6.05564
22032	Traf4	0.626716	0.059599	4.47694
66152	Uqcr10	0.626238	0.0126996	7.45396
71707	Ubiad1	0.626105	0.0126142	3.66762
17125	Smad1	0.625799	0.119295	2.22429
381045	Ccdc58	0.624163	0.0788583	3.43571
14225	Fkbp1a	0.623878	0.0300647	6.43005
27058	Srp9	0.623738	0.0256815	5.81249
67511	Tmed9	0.623317	0.00332683	6.62167
66165	Bccip	0.621837	0.0137407	6.26811
68153	Gtf2e2	0.621155	0.097752	4.10573
56535	Pex3	0.620936	0.0430633	3.05319
14972	H2-K1	0.620924	0.00255623	10.3822
13014	Cstb	0.620885	0.0326443	6.40594
67224	Med29	0.620557	0.0381716	2.63086
50907	Preb	0.620239	0.00456893	3.6296
56280	Mrpl37	0.619901	0.0302705	5.23495
100198	H6pd	0.619206	0.0194844	2.84236
59007	Ngly1	0.618639	0.0190341	4.17419
66801	Prkrip1	0.618182	0.0190209	3.6369
11758	Prdx6	0.617935	0.0356793	5.56126
66126	Elof1	0.617564	0.0192806	5.81427
67943	Mesdc2	0.617363	0.00395098	3.80319
52513	Ddx56	0.617356	0.0523721	4.42925
69038	Tmem258	0.615913	0.0760081	7.22595
12450	Ccng1	0.615872	0.0511563	5.8038
79044	Mrps34	0.614641	0.0274252	6.05531
11821	Aprt	0.613602	0.0464282	6.96718
11843	Arf4	0.613394	0.0131735	6.67255
68033	Cox19	0.611678	0.0504239	5.22587
100042773	Gm4024	0.610394	0.0343079	5.90297
70564	Fam213a	0.6082	0.0556356	4.35344
628161	Gm6851	0.607302	0.0937415	4.93707
12856	Cox17	0.607014	0.0455039	7.14596
27357	Gyg	0.606793	0.0157218	5.35921
12028	Bax	0.60596	0.0227871	6.76238
67223	Rrp15	0.60464	0.14881	4.65866
76454	Fbxo31	0.603319	0.0968213	2.83301
107652	Uap1	0.603028	0.00314624	4.80308
67760	Slc38a2	0.602753	0.0346426	5.61825
24015	Abce1	0.602172	0.140256	5.72773
74525	Fam234b	0.602156	0.118391	2.19524
52014	Nus1	0.602048	0.0454039	4.58727
27054	Sec23b	0.6008	0.0624586	5.33084
72472	Slc16a10	0.600737	0.0975889	2.19217
17448	Mdh2	0.600449	0.00335868	7.91042
14976	Pfdn6	0.599239	0.0223017	6.13664
50492	Thop1	0.599125	0.11556	3.0637
84544	Cd96	0.598731	0.0698802	1.56095
66047	Mrpl54	0.598082	0.00995451	6.50725
66403	Asf1a	0.597789	0.0358354	4.53133
77371	Sec24a	0.59773	0.050329	2.32364
68626	Elac2	0.595738	0.0504956	3.64348
66230	Mrps28	0.594663	0.116669	5.30718
17083	Tmed1	0.593946	0.146468	3.50702
19166	Psma2	0.593627	0.0114004	7.66426
80750	N4bp1	0.59326	0.0359137	3.47052
17305	Mfng	0.593156	0.00630657	5.53177
595136	Ndufs5	0.592125	0.0893274	4.97349
56422	Hbs1l	0.591064	0.113418	2.28979
102115	Dohh	0.59093	0.0665528	5.53645
14088	Fancc	0.590756	0.120021	1.67889
107071	Wdr74	0.590255	0.0105852	5.01588
116914	Slc19a2	0.589989	0.140256	1.82916
192970	Dhrs11	0.589764	0.0935523	3.47147
319801	Tigar	0.589472	0.131798	2.28931
59042	Cope	0.588672	0.0109067	7.11579
213233	Tapbpl	0.588601	0.0227882	4.34062
18477	Prdx1	0.587164	0.0360301	7.80456
69792	Med6	0.586563	0.0781007	3.70644
20280	Scp2	0.584892	0.00696704	4.6177
23988	Pin1	0.584863	0.049772	3.83817
12785	Cnbp	0.584388	0.0208001	8.26103
242785	Klhl21	0.584293	0.0951643	3.51672
77254	Yif1b	0.58413	0.101974	5.63243
20364	Sepw1	0.583947	0.0641577	8.59691
53895	Clpp	0.583428	0.0367165	4.85246
11637	Ak2	0.580892	0.085464	6.51716
27397	Mrpl17	0.580798	0.0511563	3.18904
66663	Uba5	0.580206	0.0041178	4.07209
67286	Ift22	-0.581574	0.133594	4.19915
80877	Lrba	-0.582041	0.0131532	2.91715
16765	Stmn1	-0.582106	0.0423809	3.95142
408065	Zfp456	-0.58245	0.137613	1.74818
29871	Scmh1	-0.583134	0.012671	3.01778
76809	Bri3bp	-0.58446	0.0196831	4.06551
14751	Gpi1	-0.58455	0.0256459	7.53584
233902	Fbxl19	-0.584691	0.0967428	2.42335
14960	H2-Aa	-0.584911	0.0526494	12.7785
195018	Zzef1	-0.58586	0.132456	2.86613
414801	Itprip	-0.586035	0.0966127	4.56783
320207	Pik3r5	-0.586567	0.0923347	2.09196
70435	Inf2	-0.586762	0.101807	2.80508
22344	Vezf1	-0.588052	0.00912809	4.46051
229603	Otud7b	-0.590051	0.00470164	3.54426
20688	Sp4	-0.592437	0.0586533	2.67571
70238	Rnf168	-0.593355	0.125898	2.49482
64930	Tsc1	-0.593387	0.0730067	1.95728
70144	Lrch3	-0.593464	0.0621772	2.94554
20401	Sh3bp1	-0.593705	0.0869991	3.78753
76117	Arhgap15	-0.594882	0.00783232	4.45738
100041286	Gm11974	-0.596828	0.124972	2.77799
70611	Fbxo33	-0.597175	0.0654703	2.75043
21346	Tagln2	-0.597471	0.0339214	7.25799
67269	Agtpbp1	-0.597744	0.0283198	2.67996
74096	Hvcn1	-0.598338	0.0662917	8.85991
22278	Usf1	-0.598423	0.0790622	5.02647
233276	Tubgcp5	-0.598914	0.119624	2.71668
23833	Cd52	-0.599344	0.0608401	11.2435
72404	Wdr44	-0.601633	0.0397527	2.84208
27360	Add3	-0.602264	0.0800297	6.01409
382620	Tmed8	-0.603987	0.0338372	5.60501
114714	Rad51c	-0.604016	0.146861	1.87889
228913	Zfp217	-0.604899	0.0318145	4.61487
99003	Qser1	-0.605144	0.147855	1.25479
11920	Atm	-0.605633	0.0545057	2.74417
228829	Phf20	-0.60661	0.0842487	2.62823
228545	Vps18	-0.607909	0.0796517	3.45243
17193	Mbd4	-0.608406	0.0106916	2.7492
19291	Purb	-0.609937	0.0130896	5.41772
17758	Map4	-0.610495	0.129354	3.39449
12488	Cd2ap	-0.611583	0.103388	3.87836
14936	Gys1	-0.612537	0.0286157	3.20487
106840	Unc119b	-0.612832	0.0261386	5.35709
64010	Sav1	-0.613287	0.00854095	5.49152
320165	Tacc1	-0.614672	0.00217977	4.78423
19727	Rfxank	-0.617241	0.0996018	2.27845
105855	Nckap1l	-0.618341	0.000209265	6.88417
70599	Ssfa2	-0.618984	0.0982603	2.66617
72199	Mms19	-0.619184	0.0671022	4.07853
66147	Necap2	-0.619217	0.0208069	5.44216
17118	Marcks	-0.619287	0.0340649	5.645
213819	Casd1	-0.620095	0.00304422	4.14402
219094	Khnyn	-0.621688	0.0268464	4.01784
68724	Arl8a	-0.622104	0.115485	5.04534
70373	Gpatch2l	-0.623426	0.0477369	3.66365
227693	Zer1	-0.623901	0.0968213	4.20827
338523	Kdm7a	-0.625208	0.114937	3.48102
230145	Galnt12	-0.625466	0.00857171	4.14085
240084	Cchcr1	-0.627657	0.102414	0.648431
327987	Med13	-0.628561	0.0314964	4.15309
246229	Bivm	-0.629141	0.144066	0.85759
20544	Slc9a1	-0.629344	0.0166481	4.11773
12757	Clta	-0.631211	0.00782422	8.47607
67300	Cltc	-0.631596	0.0750124	7.44945
11666	Abcd1	-0.632535	0.0304383	4.90011
223732	Ldoc1l	-0.633198	0.0254707	3.72545
18037	Nfkbie	-0.633731	0.0786155	5.55829
78618	Acap2	-0.63457	0.00217041	4.16651
241274	Pnpla7	-0.634976	0.0995739	2.97975
15939	Ier5	-0.635125	0.00678942	6.70987
268930	Pkmyt1	-0.637631	0.0838906	3.12648
319277	A230046K03Rik	-0.637807	0.0248414	3.32835
94176	Dock2	-0.638865	0.140361	5.74487
192176	Flna	-0.640043	0.0685078	7.12568
73172	Exo5	-0.640711	0.0873242	3.99288
66315	Senp7	-0.6408	0.00805672	3.70013
74153	Uba7	-0.64541	0.0206226	4.38721
93736	Aff4	-0.645884	0.0800122	3.51655
14667	Gm2a	-0.6473	0.131754	6.10226
30841	Kdm2b	-0.647333	0.121084	3.46519
56758	Mbnl1	-0.647446	0.00156834	6.58085
67460	Decr1	-0.647551	0.0350167	2.82068
207806	Gm608	-0.648463	0.107964	2.54477
75747	Sesn3	-0.648814	0.0811872	5.12318
239570	Ttc38	-0.649788	0.112008	2.38634
15441	Hp1bp3	-0.652555	0.00845277	5.69569
12192	Zfp36l1	-0.652584	0.015766	7.43205
17060	Blnk	-0.653134	0.00494402	7.12247
107746	Rapgef1	-0.653347	0.0466228	5.17686
319822	Smyd4	-0.653783	0.045233	2.02947
223701	Mkl1	-0.654381	0.033129	4.49357
101497	Plekhg2	-0.657388	0.0935014	4.07036
13555	E2f1	-0.658883	0.0546064	3.18001
54446	Nfat5	-0.659604	0.0842487	1.8807
73086	Rps6ka5	-0.661939	0.0932811	2.25185
22427	Wrn	-0.66624	0.0213842	2.73976
14969	H2-Eb1	-0.668846	0.00940415	11.592
12483	Cd22	-0.669681	0.143415	7.26183
408022	Primpol	-0.670533	0.0268464	2.00708
26411	Map4k1	-0.671132	0.00357398	6.88662
217893	Pacs2	-0.671527	0.0511563	2.26662
11749	Anxa6	-0.671813	0.0135092	6.98101
216965	Taok1	-0.672055	0.139754	1.65271
67647	4930523C07Rik	-0.674849	0.0225645	4.27677
52335	Atxn1l	-0.675012	0.0110096	2.8289
21853	Timeless	-0.678167	0.0454187	2.69937
192652	Wdr81	-0.678293	0.135339	3.86455
191578	Helq	-0.678834	0.12782	1.48019
19015	Ppard	-0.680591	0.0621342	2.82552
19645	Rb1	-0.683084	0.00529266	4.3396
209225	Zfp710	-0.684871	0.0997934	2.60814
213988	Tnrc6b	-0.686748	0.142499	2.16261
21413	Tcf4	-0.686775	0.0148358	4.4696
69632	Arhgef12	-0.68839	0.0800037	1.736
230676	Szt2	-0.689093	0.119863	1.87201
19090	Prkdc	-0.689128	0.0528646	1.52263
319876	Cobll1	-0.689268	0.119203	3.33827
232341	Wnk1	-0.689612	0.0527549	4.69932
67608	Narf	-0.690461	0.051702	3.31236
544817	Arhgap27	-0.69135	0.00359801	3.36092
71684	Rbm43	-0.692063	0.0213402	4.39488
546071	Mast3	-0.692482	0.0713064	4.35749
264895	Acsf2	-0.692617	0.0379779	4.70886
320782	Tmem154	-0.693114	0.0254304	4.39683
15163	Hcls1	-0.695001	0.0029123	7.65633
56380	Arid3b	-0.695007	0.0593687	3.43672
229003	Helz2	-0.696256	0.0184755	4.89595
76901	Jade2	-0.696363	0.0441863	3.831
114713	Rasa2	-0.697986	0.0128445	3.93317
238673	Zfp367	-0.700343	0.00282605	3.31941
11491	Adam17	-0.700584	0.00627097	4.68696
75669	Pik3r4	-0.700635	0.00964072	3.72
70603	Mutyh	-0.701145	0.115256	2.20963
76088	Dock8	-0.70138	0.065089	4.68595
17260	Mef2c	-0.70191	0.102114	6.67717
30938	Fgd3	-0.702681	0.119146	3.71999
109359	Fam175b	-0.705517	0.00855964	3.93019
78826	P2ry10	-0.705992	0.0270538	6.55595
93871	Brwd1	-0.707368	0.0968213	2.41006
230594	Zcchc11	-0.707857	0.0715932	4.08741
20729	Spin1	-0.708253	0.0146102	3.90946
20971	Sdc4	-0.708418	0.00127986	7.57593
104831	Ptpn23	-0.709442	0.0803459	2.90708
76566	Fam101b	-0.709709	0.0121379	5.67675
11781	Ap4m1	-0.710296	0.05036	2.72908
13030	Ctsb	-0.710645	0.0120635	5.93802
327826	Frs2	-0.711024	0.0499528	2.9551
239528	Ago2	-0.711071	0.120354	4.02715
71819	Kif23	-0.713179	0.0743961	1.55391
246710	Rhobtb2	-0.715114	0.0220714	4.44313
434197	Fam169b	-0.715671	0.0317509	4.4351
16784	Lamp2	-0.717426	0.0218653	5.45621
213439	Gpr174	-0.718256	0.0291675	4.23646
210293	Dock10	-0.718362	0.0876868	5.21526
22031	Traf3	-0.719696	0.0209864	3.56603
13367	Diap1	-0.722752	0.00217257	5.82378
381236	Lipo1	-0.723254	0.142667	2.02827
109115	Supt3	-0.723525	0.127179	2.89024
73951	4930413G21Rik	-0.725026	0.116165	3.78712
54132	Pdlim1	-0.726767	0.0421766	4.92354
14026	Evl	-0.729088	0.0162348	5.2533
101240	Wdr91	-0.730575	0.00896537	3.447
16150	Ikbkb	-0.730652	0.0268464	4.09267
66365	Ccdc90b	-0.731536	0.0381973	3.07964
17425	Foxk1	-0.733835	0.0152021	4.07175
223697	Sun2	-0.734037	0.0394492	6.43771
16331	Inpp5d	-0.735924	0.0169288	6.19946
64099	Parvg	-0.736291	0.00115831	6.69818
208043	Setd1b	-0.736315	0.107181	3.15838
56360	Acot9	-0.73771	0.0379779	4.24518
272347	Zfp398	-0.740235	0.0964018	1.82956
12177	Bnip3l	-0.741841	0.0391476	4.78417
20469	Sipa1	-0.743291	0.0412311	6.62788
13860	Eps8	-0.744429	0.080486	1.65094
277854	Depdc5	-0.746316	0.0152809	1.94506
101490	Inpp5f	-0.746484	0.03784	3.16912
209200	Dtx3l	-0.746507	0.033313	3.87795
70561	Txndc16	-0.747344	0.00184295	4.78043
56501	Elf4	-0.748613	0.00357473	5.21333
56504	Srpk3	-0.750271	0.0568303	4.6444
71729	Rgs12	-0.750999	0.110128	0.114558
244421	Lonrf1	-0.751771	0.126594	1.32063
54189	Rabep1	-0.755866	0.0580177	2.59265
68778	Gucd1	-0.756707	0.0427779	5.02026
17085	Ly9	-0.757205	0.0532559	5.76384
14007	Celf2	-0.757524	0.000302705	5.10643
69780	Smap2	-0.758241	0.00145137	7.08482
14700	Gng10	-0.763262	0.00587701	7.25773
230257	Ptbp3	-0.7635	0.00109912	6.97613
11732	Ank	-0.763505	0.0492267	2.68595
71665	Fuca1	-0.76401	0.0152729	5.49647
103213	Traf3ip2	-0.764403	0.0199618	4.43277
63872	Zfp296	-0.764771	0.0750468	4.06895
16570	Kif3c	-0.764982	0.0740489	0.505716
244418	D8Ertd82e	-0.768901	0.0593687	4.40685
107022	Gramd3	-0.770305	0.00627999	4.67983
225049	Ttc7	-0.770657	0.00171013	5.61928
66204	Acyp1	-0.771716	0.119203	4.58712
70785	Dennd1c	-0.775165	0.112977	4.04431
20525	Slc2a1	-0.775258	0.0267746	4.99311
236727	Slc9a7	-0.777952	0.0194779	5.10018
17698	Msn	-0.778445	0.000983966	8.91742
67905	Ppm1m	-0.778638	0.00422537	5.33177
72749	Tonsl	-0.780179	0.0626578	2.16381
277250	Kdm3b	-0.781027	0.0229573	3.96376
56174	Nagk	-0.781369	0.049883	3.16129
66270	Fam134b	-0.781772	0.0125471	5.35172
192232	Hps4	-0.782724	0.0056838	3.02852
13732	Emp3	-0.783004	0.125613	7.29497
22379	Fmnl3	-0.783395	0.0274814	5.08086
26405	Map3k2	-0.783821	0.00436303	3.12543
76438	Rftn1	-0.78391	0.000112743	6.05412
17428	Mnt	-0.783937	0.131169	3.7454
240283	Dmxl1	-0.785109	0.0229012	3.38052
75292	Prkd3	-0.785813	0.00083834	4.12569
23999	Twf2	-0.787026	0.00179086	6.02072
170459	Stard4	-0.787291	0.0641705	3.99406
225471	Ticam2	-0.78748	0.0631568	2.21001
12798	Cnn2	-0.788327	0.000254189	8.31664
329003	Zfp516	-0.792229	0.137613	0.206503
228356	1110051M20Rik	-0.794459	0.0863061	1.52707
246177	Myo1g	-0.796289	0.000788928	6.39648
99929	Tiparp	-0.796327	0.0337903	2.64314
244650	Phlpp2	-0.796994	0.00171013	2.57523
17355	Aff1	-0.798741	0.0740489	3.37716
208263	Tor1aip1	-0.798843	0.0029123	5.5024
78334	Cdk19	-0.799654	0.0667227	4.76414
666173	Vps13b	-0.80258	0.0206226	2.40941
12505	Cd44	-0.803216	0.117171	5.583
106618	Wdr90	-0.803583	0.0461479	1.20212
22026	Nr2c2	-0.804088	0.0707618	2.80062
328833	Treml2	-0.804125	0.0849571	5.31309
30948	Bin1	-0.805828	0.0149428	6.51373
106794	Dhx57	-0.806569	0.0102971	2.51243
21813	Tgfbr2	-0.807234	0.0220465	6.00529
20195	S100a11	-0.807589	0.111255	5.8539
16440	Itpr3	-0.808244	0.0654703	3.90303
12122	Bid	-0.808448	0.0350167	5.06153
20719	Serpinb6a	-0.811078	0.0486572	2.46125
13591	Ebf1	-0.811479	0.0317401	4.72096
320404	Itpkb	-0.811911	0.00849478	4.84232
211329	Ncoa7	-0.814661	0.0692425	1.67163
65221	Slc15a3	-0.815915	0.000788928	4.94892
11975	Atp6v0a1	-0.816963	0.0335404	3.93625
226856	Lpgat1	-0.817123	0.00010163	4.46059
16348	Invs	-0.817321	0.0389642	1.66585
57344	As3mt	-0.818683	0.0314964	3.37959
67621	Bend5	-0.821426	0.000319309	4.90235
12371	Casp9	-0.821995	0.00540932	3.66566
382117	Tcaim	-0.822056	0.0772622	1.68234
78798	Eml4	-0.822741	0.0331757	4.89132
101148	B630005N14Rik	-0.823452	0.0159245	3.02613
20481	Ski	-0.823694	0.0350753	4.74885
109032	Sp110	-0.823778	0.00812953	5.03428
228730	Kiz	-0.824921	0.0803067	2.00082
17970	Ncf2	-0.825112	0.000495297	4.88251
70396	Asnsd1	-0.827305	0.00345995	6.04332
29806	Limd1	-0.829399	6.3074e-05	5.87955
14673	Gna12	-0.830047	0.0319197	3.88079
215693	Zmat1	-0.83095	0.142667	1.75409
66515	Cul7	-0.8311	0.0790758	1.16512
13852	Stx2	-0.832579	0.137157	1.47477
100169	Phactr4	-0.83288	0.0372624	2.08664
59125	Nek7	-0.835614	0.000368275	5.85507
29875	Iqgap1	-0.836059	0.0991476	6.44113
83946	Phip	-0.837207	0.131179	3.41188
236733	Usp11	-0.837396	0.0047805	3.28629
73825	Ppp1r21	-0.837636	0.00314624	4.13983
76051	Ganc	-0.837736	0.110826	2.16438
212555	Pqlc2	-0.83811	0.142499	3.35596
80515	Chd3os	-0.838817	0.0680176	1.46211
13822	Epb41l2	-0.840299	0.0122874	4.59436
13714	Elk4	-0.841198	0.121131	3.68247
170472	Recql5	-0.841575	0.0417411	3.36116
328417	Parp4	-0.842207	0.0544459	3.47466
210982	Gltscr1l	-0.843503	0.0297679	3.43674
50523	Lats2	-0.843541	0.00605731	3.98798
630836	2010315B03Rik	-0.844663	0.132778	2.18121
20430	Cyfip1	-0.845318	0.000533006	3.06756
75547	Akap13	-0.845483	0.11344	3.71279
242248	Bank1	-0.845707	0.0110779	6.78245
72085	Osgepl1	-0.847134	0.0284601	2.08046
21898	Tlr4	-0.849369	0.0286157	2.6737
20322	Sord	-0.854224	0.0294637	1.46454
171486	Cd99l2	-0.8554	0.0183654	2.17953
100689703	9330133O14Rik	-0.858443	0.0679659	1.2786
216742	Fnip1	-0.858515	0.0743961	2.6541
77559	Agl	-0.858766	0.0337424	0.853577
67501	Ccdc50	-0.859041	0.00591658	5.67543
20868	Stk10	-0.859138	0.119624	4.64316
212514	Spice1	-0.863043	0.146322	0.631131
21888	Tle4	-0.864516	0.000598123	4.30385
108655	Foxp1	-0.865126	0.097752	4.77784
18717	Pip5k1c	-0.865331	0.0129758	5.0251
12517	Cd72	-0.866031	0.0782127	6.41697
11764	Ap1b1	-0.866135	0.000600193	5.324
329154	Ankrd44	-0.868029	0.00410455	5.24724
98170	Tmem132a	-0.868947	0.0242364	1.03708
230979	Tnfrsf14	-0.869257	0.0896806	3.352
93840	Vangl2	-0.870956	0.110089	1.88094
13040	Ctss	-0.874807	0.0111197	8.84092
14055	Ezh1	-0.874825	0.0834267	3.63679
269423	3110057O12Rik	-0.875171	0.0997934	0.766322
140742	Sesn1	-0.87767	0.0570863	4.73148
240665	Ccnj	-0.878304	0.0277678	1.99797
26447	Poli	-0.878456	0.14326	1.93542
11518	Add1	-0.885001	0.000142228	6.18335
67980	Gnpda2	-0.887826	0.0396428	3.32744
214742	Rcor3	-0.888606	0.124533	1.42065
20530	Slc31a2	-0.889587	0.123376	2.64892
230857	Ece1	-0.889617	0.104465	1.62519
20621	Snn	-0.89184	0.0120627	7.74196
53871	Pkd2l2	-0.892866	0.107317	0.700943
13036	Ctsh	-0.893035	0.0111713	8.15449
227541	Camk1d	-0.895144	0.0023285	3.00375
23797	Akt3	-0.895396	0.00189153	3.21695
97761	Sgsm2	-0.89596	0.124872	0.355991
58240	Hs1bp3	-0.897069	0.0677375	2.29517
71722	Cic	-0.901351	0.0264523	4.69296
71607	Snx20	-0.901896	0.00309861	6.64009
22619	Siae	-0.90252	0.0337903	2.72221
18754	Prkce	-0.903741	0.00721045	3.12898
380916	Lrch1	-0.907418	0.00524596	3.38904
108105	B3gnt5	-0.908137	0.00957964	5.37178
209131	Snx30	-0.912498	0.0213056	3.73013
24000	Ptpn21	-0.912969	0.0889036	0.339598
53902	Rcan3	-0.913861	0.0262993	1.81112
11513	Adcy7	-0.91403	0.0542371	4.34703
11855	Arhgap5	-0.917769	0.102934	1.27405
232406	BC035044	-0.917916	0.0014905	4.39278
70789	Kynu	-0.919679	0.0969262	4.47802
227659	Slc2a6	-0.921429	0.114069	4.84001
54519	Apbb1ip	-0.922387	7.47348e-05	5.474
107321	Lpxn	-0.923149	0.000160492	7.36306
17913	Myo1c	-0.923273	0.00105601	5.54913
59047	Pnkp	-0.925656	0.0153229	4.78945
259300	Ehd2	-0.929217	0.0990629	3.0074
244059	Chd2	-0.929506	0.0893832	3.18347
71562	Afmid	-0.929693	0.114069	2.50378
55932	Gbp3	-0.929899	0.0854618	3.65387
12014	Bach2	-0.932211	0.00304422	4.14933
269033	4930503L19Rik	-0.932736	0.0583749	1.76487
16438	Itpr1	-0.933088	0.0643804	2.61117
12807	Hps3	-0.933281	0.00282605	3.66587
68114	Mum1	-0.937966	0.00125024	3.50731
269346	Slc28a2	-0.939553	0.0482893	4.22111
216874	Camta2	-0.940172	0.0274814	3.3271
238317	Elmsan1	-0.940477	0.0103894	4.72648
668166	Zxdb	-0.943697	0.0617987	1.26365
16909	Lmo2	-0.945732	0.00022914	7.4313
71728	Stk11ip	-0.946889	0.0177981	4.08439
19058	Ppp3r1	-0.948661	0.000146458	6.93295
18507	Pax5	-0.94913	0.0633982	7.42007
104776	Aldh6a1	-0.952759	0.0660606	1.56478
225289	AW554918	-0.952907	0.0166112	0.928453
233016	Blvrb	-0.953975	0.0144803	6.3395
224440	Setd4	-0.958703	0.127941	0.682764
270201	Klhl18	-0.960662	0.00015101	3.0361
100503956	LOC100503956	-0.96147	0.138472	0.628913
20249	Scd1	-0.962574	0.000196643	8.48164
14218	Sh3pxd2a	-0.963179	0.0286526	2.90756
98999	Znfx1	-0.963705	0.0287618	3.10955
73680	Zbtb8a	-0.964604	0.0643101	1.70533
385658	Nxpe3	-0.964875	2.99229e-05	4.28497
18438	P2rx4	-0.967064	0.0113489	4.1852
75216	Cep128	-0.968939	0.0135092	1.22807
75974	Dock11	-0.970255	0.0172559	4.54101
74105	Gga2	-0.971153	0.00063935	6.19396
381091	H2-Eb2	-0.971848	0.0690251	6.57396
219150	Hmbox1	-0.973239	0.119624	2.06352
225358	Fam13b	-0.974574	0.00540932	2.9942
64933	Ap3m2	-0.975121	0.0698269	2.61843
53970	Rfx5	-0.97542	0.000338183	3.54342
77777	Ulbp1	-0.975482	0.0797611	1.26921
66443	Tnfaip8l1	-0.978282	0.103325	0.053985
70974	Pgm2l1	-0.981365	0.00509081	1.66692
67689	Aldh3b1	-0.98169	0.0367165	3.55251
67138	Herc6	-0.982345	0.0478278	2.14147
69743	Casz1	-0.9832	0.0549219	0.918785
77889	Lbh	-0.983505	6.37305e-05	7.52044
74343	Crtc2	-0.983693	2.45609e-05	4.92238
15258	Hipk2	-0.984344	0.112098	2.02964
20650	Sntb2	-0.985211	0.116669	0.246739
50931	Il27ra	-0.991356	0.024978	4.37288
14775	Gpx1	-0.993073	0.000254189	8.98977
624083	Gm15753	-0.994065	0.00228626	4.44728
244891	Scaper	-1.00103	0.070346	0.938613
52915	Zmiz2	-1.00364	0.000257455	6.21997
106633	Ift140	-1.00623	0.0135184	4.13702
56338	Txnip	-1.00691	0.0384667	6.93632
214444	Cdk5rap2	-1.0078	0.11717	1.70832
12444	Ccnd2	-1.00802	0.0182539	4.7033
24017	Rnf13	-1.01315	0.00857171	4.47316
216724	Rufy1	-1.01388	0.00168353	3.84781
72805	Zfp839	-1.01503	0.00482563	2.545
100503944	Gm19980	-1.01507	0.110976	6.2093
17918	Myo5a	-1.01831	0.0375029	2.34828
672511	Rnf213	-1.01864	0.13909	2.811
75665	Ccdc64	-1.02222	0.0927401	0.0450731
30955	Pik3cg	-1.02413	0.0476718	4.08266
72750	Fam117b	-1.02616	0.000254731	3.86845
72691	Calhm2	-1.02653	0.132752	4.93725
67474	Snap29	-1.02779	0.00203978	5.48175
20973	Syngr2	-1.03373	7.47348e-05	8.84731
66257	Nicn1	-1.03384	0.0519246	2.39902
101861	Ints4	-1.03407	1.87488e-06	4.89859
226409	Zranb3	-1.03801	0.0237818	0.673772
74616	Scrn3	-1.03897	0.127115	1.3308
239667	Dip2b	-1.03932	0.00142641	3.45727
268706	Slc38a9	-1.0396	0.0565849	1.13339
69745	Pold4	-1.04226	0.145705	6.93575
269585	Zscan20	-1.04255	0.025143	1.64089
18015	Nf1	-1.04256	0.0109475	1.41519
26372	Clcn6	-1.04283	0.0793314	1.82756
66752	4933404O12Rik	-1.04397	0.0475095	1.52021
213027	Evi5l	-1.04676	0.065938	1.82424
17972	Ncf4	-1.04829	0.0106254	6.69469
66184	Rps4l	-1.04842	0.0382917	3.01781
24088	Tlr2	-1.05016	0.101829	2.02938
219024	Tmem55b	-1.05099	0.00749534	4.82744
74137	Nuak2	-1.05296	0.0454039	4.06852
235461	Fam63b	-1.05938	0.000135814	4.08227
212285	Arap2	-1.06165	0.0733422	3.20876
73341	Arhgef6	-1.0696	0.000100687	5.12972
19732	Rgl2	-1.07198	0.00971395	3.12301
14083	Ptk2	-1.07255	0.0621772	0.647107
664862	Gpr137b-ps	-1.07261	0.0849571	1.9645
20352	Sema4b	-1.07402	0.0159324	5.77704
241230	St8sia6	-1.07733	0.104777	1.77272
110948	Hlcs	-1.07801	0.0267344	2.26947
80987	Nckipsd	-1.08957	0.000291614	2.5736
26365	Ceacam1	-1.09023	0.148852	2.78061
20963	Syk	-1.09102	0.0283198	5.51055
67088	Cand2	-1.09119	0.0384667	1.32335
19401	Rara	-1.09301	0.00549335	3.97477
18408	Slc25a15	-1.09353	0.000122953	3.20158
13610	S1pr3	-1.09728	0.00209525	2.66167
66667	Hspbap1	-1.0994	0.00455029	1.9658
29815	Bcar3	-1.10048	0.00805672	5.28663
18753	Prkcd	-1.1012	1.93026e-05	5.6822
78878	Ftx	-1.10612	0.0154169	1.59083
74455	Nsun6	-1.10725	0.0223017	0.727351
27375	Tjp3	-1.10733	0.00793529	2.01169
18129	Notch2	-1.1078	0.029461	4.47207
71972	Dnmbp	-1.11059	0.115686	0.478127
22156	Tuft1	-1.11138	0.102661	0.34436
30935	Tor3a	-1.11265	0.00401568	4.88407
270151	Nlrx1	-1.11839	0.00287239	1.39693
21745	Tep1	-1.11972	0.00139245	2.41718
380712	Tlcd2	-1.12292	0.0690251	1.93176
381650	Thap6	-1.12404	0.0177981	1.25075
104156	Etv5	-1.12717	0.14106	0.575458
634731	Susd1	-1.12801	0.000283059	4.74149
52668	Ifi27	-1.13485	0.103344	5.3485
14191	Fgr	-1.13798	0.118436	3.69093
382062	AB124611	-1.13937	0.104777	7.01031
232227	Iqsec1	-1.1424	0.0259362	4.28938
20708	Serpinb6b	-1.14344	0.037436	3.58852
12523	Cd84	-1.14371	0.0189031	3.51678
208884	Zdhhc9	-1.14618	0.0353872	2.95659
237339	L3mbtl3	-1.14684	0.0211244	2.53498
71934	Car13	-1.14772	0.0118914	1.30533
26377	Dapp1	-1.15385	0.000495297	4.37774
79362	Bhlhe41	-1.15902	0.0543135	3.97916
100502897	Gm12854	-1.16139	0.0383714	4.54301
320100	Relt	-1.16448	0.0019117	3.50397
65972	Ifi30	-1.16483	0.00147979	9.67983
22751	Zfp90	-1.16599	0.0576499	0.942799
100561	Slc15a4	-1.16759	0.00180097	5.88804
78802	Ttc30a1	-1.16874	0.119302	0.604066
104215	Rhoq	-1.17051	0.00141428	4.33122
56742	Psrc1	-1.17834	0.0110779	1.03311
14431	Gamt	-1.17873	0.0973642	2.39717
219148	Fam167a	-1.18378	0.0762395	3.15868
229731	Slc25a24	-1.18415	0.033313	1.35972
50498	Ebi3	-1.18605	0.0173112	3.50591
15170	Ptpn6	-1.18634	1.01741e-05	7.63077
380753	Atxn7l1	-1.18703	0.00126151	1.97265
20684	Sp100	-1.18948	0.000137146	6.55733
216984	Evi2b	-1.19441	0.00617375	4.43717
22746	Zfp85	-1.1951	0.0632691	1.32222
75612	Gns	-1.19689	0.0134208	6.15407
20403	Itsn2	-1.19714	0.0128576	4.28104
27387	Sh2d3c	-1.19731	0.000399806	4.6515
77128	Crebrf	-1.19803	0.0583348	3.73445
268670	Zfp759	-1.19978	0.114244	0.127814
56699	Cdc42ep4	-1.20632	0.106809	0.765294
72049	Tnfrsf13c	-1.21218	0.00121156	7.64676
12043	Bcl2	-1.2138	0.000534847	3.07337
18476	Pafah1b3	-1.21429	0.00332683	5.72725
73656	Ms4a6c	-1.21689	0.0403852	2.83344
16890	Lipe	-1.21879	0.0220465	2.2888
19267	Ptpre	-1.22233	0.000774022	1.58402
18971	Pold1	-1.22356	0.00010752	5.51649
17470	Cd200	-1.2279	0.00336625	3.73879
12802	Cnr2	-1.22944	0.00027868	6.33353
233046	Rasgrp4	-1.23837	0.113129	0.0799082
78610	Uvrag	-1.23843	5.70641e-07	5.44738
78816	Gmip	-1.24428	1.38275e-06	4.98623
102294	Cyp4v3	-1.2471	0.0919414	2.49478
20947	Swap70	-1.24905	0.000302705	7.13298
51791	Rgs14	-1.25032	0.000585703	4.36783
71929	Tmem123	-1.25416	1.7723e-06	9.43178
19156	Psap	-1.25945	7.09064e-06	9.0898
71371	Arid5b	-1.25959	0.0548577	2.05161
12493	Cd37	-1.26605	0.00375324	9.69149
18796	Plcb2	-1.26635	0.00721191	2.44547
330554	Fan1	-1.26901	0.0256459	0.0915312
13423	Dnase2a	-1.27199	0.0240164	5.04209
12332	Capg	-1.27812	0.000106525	8.59827
240869	Zbtb37	-1.28057	0.00748749	1.01389
68119	Cmtm3	-1.28576	0.0282605	2.6395
223739	5031439G07Rik	-1.28925	2.15235e-05	5.12986
107723	Slc12a6	-1.29362	0.00497102	4.65181
252903	Ap1s3	-1.29555	0.00160965	4.10032
71086	4933412E12Rik	-1.30124	0.0223017	2.07795
54125	Polm	-1.30616	0.000178853	3.58611
98388	Chst10	-1.30742	0.0665528	3.59012
14017	Evi2a	-1.30769	0.0593687	3.85627
17096	Lyn	-1.30847	0.00136893	6.16128
100855	Tbc1d14	-1.31407	4.55991e-05	5.45181
12229	Btk	-1.31447	3.09829e-05	5.90397
12522	Cd83	-1.31706	2.5583e-05	8.253
100037278	Fam129c	-1.31881	0.146734	3.30523
380732	Milr1	-1.31982	0.00485299	2.96851
18751	Prkcb	-1.32956	1.92932e-05	5.72218
22325	Vav2	-1.33254	0.000359315	4.50797
100503790	Gm19897	-1.33532	0.12394	1.97017
233079	Ffar2	-1.34485	0.120282	2.28536
16154	Il10ra	-1.34578	0.070346	4.83255
12398	Cbfa2t3	-1.34789	0.00281733	2.59506
76933	Ifi27l2a	-1.35053	0.0354169	8.1796
30944	Zfp354c	-1.35252	0.0803215	0.057435
11307	Abcg1	-1.35573	0.0020384	4.27867
17476	Mpeg1	-1.36009	0.0985616	3.61897
240354	Malt1	-1.3651	9.68323e-05	4.81945
103080	2010-09-01	-1.36655	0.0452923	0.336289
170755	Sgk3	-1.36787	3.04875e-05	3.33689
24136	Zeb2	-1.37161	0.00753103	0.997892
70834	Spag9	-1.37425	6.66628e-05	3.42365
21682	Tec	-1.37763	0.000925587	4.71466
17921	Myo7a	-1.38103	0.0224425	0.925692
217340	Rnf157	-1.38302	1.4152e-05	3.49211
319604	Fam168a	-1.38324	6.42705e-05	2.74268
16656	Hivep3	-1.38716	0.127433	0.411454
19889	Rp2	-1.38743	0.00217257	4.25419
18719	Pip5k1b	-1.38943	0.00336625	1.7561
15950	Ifi203	-1.39059	0.000602758	5.10547
77578	Bcl9	-1.39206	0.00793529	2.46458
20893	Bhlhe40	-1.39225	0.0315068	4.40606
73582	Camkmt	-1.408	0.119624	1.22885
67916	Ppap2b	-1.41048	0.0811872	1.23333
54445	Unc93b1	-1.41382	4.99748e-05	8.15432
14025	Bcl11a	-1.42478	1.29459e-07	5.40653
213438	A630033H20Rik	-1.4326	0.0995739	3.1099
108115	Slco4a1	-1.43607	0.000128239	2.12944
16452	Jak2	-1.43872	0.00332401	4.30948
626848	Etohi1	-1.44016	0.0469867	0.269096
378462	Morn2	-1.44332	0.0757397	1.5994
72536	Tagap	-1.44607	0.000801513	2.91075
217203	Tmem106a	-1.46817	0.0259362	0.301802
229541	Dennd4b	-1.46856	1.87488e-06	4.98844
22040	Trex1	-1.47022	0.00619597	4.85079
114716	Spred2	-1.47252	0.0381716	1.94087
235504	Slc17a5	-1.47274	0.0149692	2.06592
73430	1700049G17Rik	-1.47369	0.0625093	0.248175
13058	Cybb	-1.47647	0.021372	5.34796
14786	Grb7	-1.48895	0.0584722	0.23993
140780	Bmp2k	-1.48957	3.53449e-06	4.1794
72137	Wdsub1	-1.4905	0.00666691	1.08988
12508	Cd53	-1.49479	2.65185e-05	8.55376
18768	Pkib	-1.50385	0.000178853	3.55265
231834	Snx8	-1.50645	1.29774e-06	5.91255
66158	Cxx1a	-1.50724	0.104208	0.869179
12491	Cd36	-1.51229	0.0236387	2.35656
226527	BC026585	-1.51327	0.0140474	2.48581
12265	Ciita	-1.51531	0.000355939	5.92775
72029	Cnpy3	-1.5173	8.23585e-06	5.89718
270198	Pfkfb4	-1.5216	0.0274814	2.20807
192976	Lrrc75a	-1.53384	0.00394857	2.35781
11717	Ampd3	-1.53582	0.0020637	1.91185
20503	Slc16a7	-1.54118	0.0783034	1.04741
71275	Noxred1	-1.54233	0.00217257	2.96662
20148	Dhrs3	-1.54259	0.00257948	1.91397
20847	Stat2	-1.55249	0.0021559	3.88789
241062	Pgap1	-1.55704	0.000376792	2.53535
54712	Plxnc1	-1.56009	8.05068e-06	3.72481
231287	Atp10d	-1.56096	0.144066	1.10491
19419	Rasgrp1	-1.56413	0.00441282	4.34155
20660	Sorl1	-1.56423	0.000441922	5.94568
17095	Lyl1	-1.56929	6.3507e-06	5.94337
236573	Gbp9	-1.57563	0.00356773	3.54982
271221	5031414D18Rik	-1.58012	0.141932	4.61858
20351	Sema4a	-1.58176	0.0154449	2.24031
213391	Rassf4	-1.58956	2.98701e-06	2.8014
78887	Sfi1	-1.62285	0.0182797	0.948651
15212	Hexb	-1.62349	8.61374e-06	6.90143
171212	Galnt10	-1.64737	1.05305e-05	3.38391
94094	Trim34a	-1.65443	0.141632	3.49378
16985	Lsp1	-1.65513	0.000489503	7.72063
269713	Clip2	-1.65731	0.00749534	1.22449
100040462	Mndal	-1.66331	0.00688065	5.04016
108723	Card11	-1.66371	0.01384	4.44871
14130	Fcgr2b	-1.66544	0.000784242	5.58702
15284	Hlx	-1.67053	0.00063935	1.82014
240752	Pik3c2b	-1.67072	0.000160674	3.49234
229445	Ctso	-1.67221	0.00329857	4.87844
19696	Rel	-1.67227	0.00156834	4.59701
17084	Ly86	-1.67552	0.000226723	7.97777
434484	Sp140	-1.68886	0.000156652	4.51436
240168	Rasgrp3	-1.69233	0.00015101	5.02521
18613	Pecam1	-1.69837	0.00163793	4.75981
20375	Spi1	-1.69978	4.27326e-05	6.32502
54153	Rasa4	-1.70673	0.00341242	1.2525
408067	Zfp874b	-1.71392	0.102934	0.78863
67111	Naaa	-1.71746	8.83722e-05	4.33024
29813	Zfp385a	-1.7257	0.00983173	2.83429
68180	Hyi	-1.72919	0.123376	2.54991
22785	Slc30a4	-1.73499	0.000244194	4.3595
68526	Gpr155	-1.74066	0.00015101	3.04069
280411	Lix1l	-1.74117	0.0240164	0.315496
100121	Tdrd7	-1.7435	0.000845542	2.07463
12402	Cbl	-1.74959	0.00524715	4.27059
109689	Arrb1	-1.76817	0.0146738	2.2165
68732	Lrrc16a	-1.76837	0.00946317	0.564128
22364	Vpreb3	-1.77825	0.0499202	6.43809
666372	Gm8066	-1.77917	0.106663	2.13285
381287	A530032D15Rik	-1.78854	0.00203711	1.11064
233781	Xylt1	-1.80393	4.01781e-05	3.54574
53374	Chst3	-1.81072	3.2438e-06	6.09056
16578	Kif9	-1.81287	0.0383437	0.0679999
70497	Arhgap17	-1.815	3.21652e-05	4.70552
12482	Ms4a1	-1.81528	2.2991e-05	9.93515
107766	Haao	-1.81822	8.43015e-06	5.41283
56527	Mast1	-1.8212	0.0218742	0.0181483
53331	Stx7	-1.82397	5.75457e-08	5.41237
215114	Hip1	-1.84652	0.00204816	0.273882
270152	Amica1	-1.86065	0.0019117	2.97304
83924	Gpr137b	-1.86462	0.0121379	0.75079
665892	Bod1-ps	-1.86902	0.137421	0.611911
12514	Cd68	-1.87563	0.0120694	3.54444
83490	Pik3ap1	-1.88161	3.97158e-05	6.19202
14128	Fcer2a	-1.88874	6.92018e-07	8.05529
320365	Fry	-1.89819	0.0233796	0.917236
100504703	A730063M14Rik	-1.90438	0.137749	0.285768
11622	Ahr	-1.90915	8.41606e-07	1.3541
545030	Wdfy4	-1.91023	4.73942e-06	6.58696
100504104	Gm16062	-1.91946	0.0675767	0.113572
74478	Snx29	-1.92634	0.00076932	4.69161
76850	Ago4	-1.92737	0.00801483	0.112919
97287	Mtmr14	-1.92893	0.000257794	5.1005
14676	Gna15	-1.92915	4.53064e-05	4.39811
209086	Samd9l	-1.92931	0.0194779	2.94001
27405	Abcg3	-1.93981	0.0685078	1.24337
12562	Cdh5	-1.94367	0.101768	0.126108
11303	Abca1	-1.94769	0.026127	2.19064
21939	Cd40	-1.94903	6.18507e-07	5.79147
268973	Nlrc4	-1.953	0.000374003	1.54784
12368	Casp6	-1.95566	3.6862e-08	5.3005
14824	Grn	-2.00111	1.29459e-07	6.77832
232984	B3gnt8	-2.00784	0.0304988	5.06393
320148	B430306N03Rik	-2.00906	0.0482425	0.443505
433424	Zeb2os	-2.01731	0.112954	0.101365
72535	Aldh1b1	-2.02884	0.000178853	2.96651
52552	Parp8	-2.05842	4.43211e-05	2.00457
68190	Dubr	-2.06001	0.0268464	1.27062
64380	Ms4a4c	-2.07313	0.114422	6.35609
210710	Gab3	-2.11653	0.0238054	0.128271
27056	Irf5	-2.11951	5.78954e-09	6.38677
330256	Gm20559	-2.13589	0.0822339	2.30198
238875	Gapt	-2.15126	0.000508611	3.69615
245469	Pdzd4	-2.1515	0.00206921	0.774356
227753	Gsn	-2.15948	3.2607e-07	5.59901
224132	Dirc2	-2.17604	0.000132439	2.84192
67765	5830432E09Rik	-2.17748	0.00300913	0.925243
667794	Gm8817	-2.17932	0.0960714	0.320094
23969	Pacsin1	-2.18921	0.000285082	3.14235
229900	Gbp7	-2.2085	0.0547012	0.643095
18073	Nid1	-2.21585	0.00630657	0.808417
19012	Ppap2a	-2.21755	0.00826695	0.115039
108089	Rnf144a	-2.21904	0.000135814	4.14067
14561	Gdf11	-2.23019	0.00174733	3.40675
11492	Adam19	-2.2499	4.87401e-07	3.43135
338365	Slc41a2	-2.27531	0.00019632	1.42977
27218	Slamf1	-2.27536	0.000341093	3.28374
12045	Bcl2a1b	-2.28971	2.2991e-05	5.09235
270084	Lpcat2	-2.29216	0.029841	1.43789
98752	Fcrla	-2.29591	0.0190209	7.06108
547431	Btnl2	-2.29845	0.00633194	0.426103
98256	Kmo	-2.32511	4.38401e-08	5.76244
20491	Sla	-2.32537	0.000247896	5.38612
80911	Acox3	-2.32566	1.99892e-05	4.13522
11676	Aldoc	-2.33432	0.0166112	3.34958
276950	Slfn8	-2.33899	0.0991476	2.31161
19088	Prkar2b	-2.34095	0.0021559	0.603004
27078	B9d1	-2.34371	0.033313	0.539579
56193	Plek	-2.35067	3.2781e-08	5.43241
641454	5830444B04Rik	-2.36464	0.095525	0.21966
100502698	1700021K19Rik	-2.37347	2.07649e-09	4.67313
654824	Ankrd37	-2.41122	0.00403132	4.18535
11576	Afp	-2.44724	0.0923347	0.0524599
231147	Sh3tc1	-2.44948	0.000312957	1.95818
233529	Kctd14	-2.4529	0.000227636	2.65474
225912	Cyb561a3	-2.46023	2.90668e-07	7.43576
240427	Setbp1	-2.4615	0.00821243	0.619248
78416	Rnase6	-2.49593	8.83722e-05	6.48844
81897	Tlr9	-2.55401	8.87549e-06	5.57104
18830	Pltp	-2.57698	0.000331553	5.73702
234515	Inpp4b	-2.58527	0.000441922	0.750672
69169	Fcmr	-2.59118	9.96057e-05	8.68527
50722	Dkkl1	-2.62856	0.00471463	0.988323
211228	Lrrc25	-2.67878	0.0607214	1.69203
20343	Sell	-2.69	1.62065e-05	8.00144
100499514	Mir2861	-2.70277	0.092445	2.35041
56508	Rapgef4	-2.71194	0.115782	0.291489
107771	Bmyc	-2.71637	3.16264e-08	5.9249
100503793	LOC100503793	-2.71644	0.0849649	0.0964649
246730	Oas1a	-2.72325	0.0014691	2.70329
100628590	Mir5120	-2.75111	0.105963	1.25979
17969	Ncf1	-2.75823	2.4258e-08	6.27443
17259	Mef2b	-2.771	0.000227424	2.90816
13401	Dmwd	-2.79773	0.0331208	1.02521
100042311	Gm3785	-2.80914	0.0872554	2.29109
723926	Mir25	-2.80996	0.0604964	0.227507
17101	Lyst	-2.81546	4.32417e-06	2.14818
16728	L1cam	-2.83141	0.0330352	0.00508138
241075	Plekhm3	-2.84191	3.47991e-06	3.37617
108052	Slc14a1	-2.89096	1.73146e-05	3.10357
19141	Lgmn	-2.89649	9.43085e-06	6.23756
15442	Hpse	-2.94045	1.29459e-07	4.02411
75985	Rab30	-2.97175	1.3369e-05	4.03474
13733	Adgre1	-3.00931	0.00982219	1.57206
100503651	Gm15354	-3.01522	0.00418418	0.610579
219131	Phf11a	-3.0551	0.104777	0.538193
243958	Siglecg	-3.06507	2.35216e-06	5.60599
51902	Rnf24	-3.08313	4.342e-05	0.371178
56857	Slc37a2	-3.08517	7.79704e-09	3.72561
52377	Rcn3	-3.09154	0.0049207	0.958383
12458	Ccr6	-3.101	1.72551e-08	5.73052
12047	Bcl2a1d	-3.10225	0.00015101	3.09178
268752	Wdfy2	-3.11459	1.00645e-05	3.81031
64214	Rgs18	-3.12073	0.00337412	2.07582
17916	Myo1f	-3.29211	0.000210863	1.73643
270160	Rab39	-3.32298	0.000172537	1.28387
56506	Cib2	-3.33582	0.119302	1.4442
18733	Pirb	-3.42632	0.0228767	0.992723
66857	Plbd1	-3.43842	1.27875e-06	4.07713
231655	Oasl1	-3.45101	0.138561	1.7562
212898	Dse	-3.45697	1.66749e-05	0.707426
100034251	Wfdc17	-3.47801	0.145577	0.031961
14325	Ftl1	-3.72443	5.74682e-07	5.56924
20190	Ryr1	-3.73121	0.00186761	0.00320907
26382	Fgd2	-3.85625	4.87401e-07	4.67795
11690	Alox5ap	-3.92941	0.03529	2.67093
16194	Il6ra	-3.94315	0.00497102	0.753798
104759	Pld4	-4.10958	8.13576e-06	6.33594
72925	2001-03-01	-4.125	1.49552e-07	4.62801
667114	Gm8465	-4.39816	0.000190355	2.80743
74039	Nfam1	-4.53389	8.59403e-06	2.77843
246727	Oas3	-4.57822	0.0461054	1.60671
108072	Grm6	-4.68064	6.80513e-06	0.280291
18636	Cfp	-4.73235	2.75176e-07	3.99105
70003	1700028I16Rik	-4.74221	0.0493732	0.892502
103149	Upb1	-5.05478	0.0218135	1.44956
16880	Lifr	-5.4401	9.40539e-05	0.65346
272382	Spib	-5.52683	5.78954e-09	6.25314
100038862	Btnl1	-5.62468	1.10972e-06	1.0916
171283	Havcr1	-5.65562	4.53222e-05	2.2439
21953	Tnni2	-6.08558	0.000231448	2.73219
78252	Nxpe2	-6.40027	0.000196643	1.42438
331524	Xkrx	-6.54311	5.51714e-07	3.89225
